# Supplementary material for: Variability in an effector gene promoter of a necrotrophic fungal pathogen dictates epistasis and effector-triggered susceptibility in wheat
Source: PLoS Pathog. 2022 Jan 6;18(1):e1010149. doi: 10.1371/journal.ppat.1010149 (PMC8735624; doi:10.1371/journal.ppat.1010149)
Supplement: S1 File — The presence of the 401 bp PE401 in the Tox1 promoter is indicated along with the data source for this assessment and reference from which this was determined. (XLSX) [file ppat.1010149.s001.xlsx]

## Sheet: S1 File
ISOLATE	COUNTRY	PROVINCE	LOCATION	HOST	DATE	PE401	PE401 DETECTION (DATA SOURCE)	ISOLATE COLLECTION DETAILS	COLLECTOR/S	ISOLATE COLLECTION NOTES
IR_10.11.2A	Iran	Golestan	Ali Abad	wheat	2005	TRUE	Illumina assembly (Pereira et al. 2021)	McDonald et al. 2012	R. Sommerhalder	Collection from commercial wheat field using hierarchical transect sampling totalling 42 isolates
IR_10.4A	Iran	Golestan	Ali Abad	wheat	2005	TRUE	Illumina assembly (Pereira et al. 2021)	McDonald et al. 2012	R. Sommerhalder	Collection from commercial wheat field using hierarchical transect sampling totalling 42 isolates
IR_9.3B	Iran	Golestan	Ali Abad	wheat	2005	TRUE	Illumina assembly (Pereira et al. 2021)	McDonald et al. 2012	R. Sommerhalder	Collection from commercial wheat field using hierarchical transect sampling totalling 42 isolates
IR_B1.1B	Iran	Golestan	Ali Abad	wheat	2005	TRUE	Illumina assembly (Pereira et al. 2021)	McDonald et al. 2012	R. Sommerhalder	Collection from commercial wheat field using hierarchical transect sampling totalling 42 isolates
IR_B1.2A	Iran	Golestan	Ali Abad	wheat	2005	TRUE	Illumina assembly (Pereira et al. 2021)	McDonald et al. 2012	R. Sommerhalder	Collection from commercial wheat field using hierarchical transect sampling totalling 42 isolates
IR_B2.1A	Iran	Golestan	Ali Abad	wheat	2005	TRUE	Illumina assembly (Pereira et al. 2021)	McDonald et al. 2012	R. Sommerhalder	Collection from commercial wheat field using hierarchical transect sampling totalling 42 isolates
IR_B2.1B	Iran	Golestan	Ali Abad	wheat	2005	TRUE	Illumina assembly (Pereira et al. 2021)	McDonald et al. 2012	R. Sommerhalder	Collection from commercial wheat field using hierarchical transect sampling totalling 42 isolates
IR_B3.1A	Iran	Golestan	Ali Abad	wheat	2005	TRUE	Illumina assembly (Pereira et al. 2021)	McDonald et al. 2012	R. Sommerhalder	Collection from commercial wheat field using hierarchical transect sampling totalling 42 isolates
IR_C1.2A	Iran	Golestan	Ali Abad	wheat	2005	TRUE	Illumina assembly (Pereira et al. 2021)	McDonald et al. 2012	R. Sommerhalder	Collection from commercial wheat field using hierarchical transect sampling totalling 42 isolates
IR_C3.1A	Iran	Golestan	Ali Abad	wheat	2005	TRUE	Illumina assembly (Pereira et al. 2021)	McDonald et al. 2012	R. Sommerhalder	Collection from commercial wheat field using hierarchical transect sampling totalling 42 isolates
IR_C5.2A	Iran	Golestan	Ali Abad	wheat	2005	TRUE	Illumina assembly (Pereira et al. 2021)	McDonald et al. 2012	R. Sommerhalder	Collection from commercial wheat field using hierarchical transect sampling totalling 42 isolates
IR_D2.1B	Iran	Golestan	Ali Abad	wheat	2005	TRUE	Illumina assembly (Pereira et al. 2021)	McDonald et al. 2012	R. Sommerhalder	Collection from commercial wheat field using hierarchical transect sampling totalling 42 isolates
IR_D2.1BA	Iran	Golestan	Ali Abad	wheat	2005	TRUE	Illumina assembly (Pereira et al. 2021)	McDonald et al. 2012	R. Sommerhalder	Collection from commercial wheat field using hierarchical transect sampling totalling 42 isolates
IR_D2.1BB	Iran	Golestan	Ali Abad	wheat	2005	TRUE	Illumina assembly (Pereira et al. 2021)	McDonald et al. 2012	R. Sommerhalder	Collection from commercial wheat field using hierarchical transect sampling totalling 42 isolates
IR_E3.1B	Iran	Golestan	Ali Abad	wheat	2005	TRUE	Illumina assembly (Pereira et al. 2021)	McDonald et al. 2012	R. Sommerhalder	Collection from commercial wheat field using hierarchical transect sampling totalling 42 isolates
IR_E3.1D	Iran	Golestan	Ali Abad	wheat	2005	TRUE	Illumina assembly (Pereira et al. 2021)	McDonald et al. 2012	R. Sommerhalder	Collection from commercial wheat field using hierarchical transect sampling totalling 42 isolates
IR_H2.1A	Iran	Golestan	Ali Abad	wheat	2005	TRUE	Illumina assembly (Pereira et al. 2021)	McDonald et al. 2012	R. Sommerhalder	Collection from commercial wheat field using hierarchical transect sampling totalling 42 isolates
IR_H7.1A	Iran	Golestan	Ali Abad	wheat	2005	TRUE	Illumina assembly (Pereira et al. 2021)	McDonald et al. 2012	R. Sommerhalder	Collection from commercial wheat field using hierarchical transect sampling totalling 42 isolates
SA_10	South Africa	Western Cape	Gouda	wheat	1995	FALSE	Illumina assembly (Pereira et al. 2021)	Stuckenbrock et al. 2006	Pedro Crous	Random collection totalling 76 isolates total from one field over a spatial scale of 10,000 sq. m.
SA_107	South Africa	Western Cape	Gouda	wheat	1995	FALSE	Illumina assembly (Pereira et al. 2021)	Stuckenbrock et al. 2006	Pedro Crous	Random collection totalling 76 isolates total from one field over a spatial scale of 10,000 sq. m.
SA_109	South Africa	Western Cape	Gouda	wheat	1995	FALSE	Illumina assembly (Pereira et al. 2021)	Stuckenbrock et al. 2006	Pedro Crous	Random collection totalling 76 isolates total from one field over a spatial scale of 10,000 sq. m.
SA_110	South Africa	Western Cape	Gouda	wheat	1995	FALSE	Illumina assembly (Pereira et al. 2021)	Stuckenbrock et al. 2006	Pedro Crous	Random collection totalling 76 isolates total from one field over a spatial scale of 10,000 sq. m.
SA_112	South Africa	Western Cape	Gouda	wheat	1995	FALSE	Illumina assembly (Pereira et al. 2021)	Stuckenbrock et al. 2006	Pedro Crous	Random collection totalling 76 isolates total from one field over a spatial scale of 10,000 sq. m.
SA_116	South Africa	Western Cape	Gouda	wheat	1995	FALSE	Illumina assembly (Pereira et al. 2021)	Stuckenbrock et al. 2006	Pedro Crous	Random collection totalling 76 isolates total from one field over a spatial scale of 10,000 sq. m.
SA_12	South Africa	Western Cape	Gouda	wheat	1995	FALSE	Illumina assembly (Pereira et al. 2021)	Stuckenbrock et al. 2006	Pedro Crous	Random collection totalling 76 isolates total from one field over a spatial scale of 10,000 sq. m.
SA_123	South Africa	Western Cape	Gouda	wheat	1995	FALSE	Illumina assembly (Pereira et al. 2021)	Stuckenbrock et al. 2006	Pedro Crous	Random collection totalling 76 isolates total from one field over a spatial scale of 10,000 sq. m.
SA_125	South Africa	Western Cape	Gouda	wheat	1995	FALSE	Illumina assembly (Pereira et al. 2021)	Stuckenbrock et al. 2006	Pedro Crous	Random collection totalling 76 isolates total from one field over a spatial scale of 10,000 sq. m.
SA_134	South Africa	Western Cape	Gouda	wheat	1995	FALSE	Illumina assembly (Pereira et al. 2021)	Stuckenbrock et al. 2006	Pedro Crous	Random collection totalling 76 isolates total from one field over a spatial scale of 10,000 sq. m.
SA_14	South Africa	Western Cape	Gouda	wheat	1995	FALSE	Illumina assembly (Pereira et al. 2021)	Stuckenbrock et al. 2006	Pedro Crous	Random collection totalling 76 isolates total from one field over a spatial scale of 10,000 sq. m.
SA_15	South Africa	Western Cape	Gouda	wheat	1995	FALSE	Illumina assembly (Pereira et al. 2021)	Stuckenbrock et al. 2006	Pedro Crous	Random collection totalling 76 isolates total from one field over a spatial scale of 10,000 sq. m.
SA_2	South Africa	Western Cape	Gouda	wheat	1995	FALSE	Illumina assembly (Pereira et al. 2021)	Stuckenbrock et al. 2006	Pedro Crous	Random collection totalling 76 isolates total from one field over a spatial scale of 10,000 sq. m.
SA_20	South Africa	Western Cape	Gouda	wheat	1995	FALSE	Illumina assembly (Pereira et al. 2021)	Stuckenbrock et al. 2006	Pedro Crous	Random collection totalling 76 isolates total from one field over a spatial scale of 10,000 sq. m.
SA_22	South Africa	Western Cape	Gouda	wheat	1995	FALSE	Illumina assembly (Pereira et al. 2021)	Stuckenbrock et al. 2006	Pedro Crous	Random collection totalling 76 isolates total from one field over a spatial scale of 10,000 sq. m.
SA_25	South Africa	Western Cape	Gouda	wheat	1995	FALSE	Illumina assembly (Pereira et al. 2021)	Stuckenbrock et al. 2006	Pedro Crous	Random collection totalling 76 isolates total from one field over a spatial scale of 10,000 sq. m.
SA_27	South Africa	Western Cape	Gouda	wheat	1995	FALSE	Illumina assembly (Pereira et al. 2021)	Stuckenbrock et al. 2006	Pedro Crous	Random collection totalling 76 isolates total from one field over a spatial scale of 10,000 sq. m.
SA_3	South Africa	Western Cape	Gouda	wheat	1995	FALSE	Illumina assembly (Pereira et al. 2021)	Stuckenbrock et al. 2006	Pedro Crous	Random collection totalling 76 isolates total from one field over a spatial scale of 10,000 sq. m.
SA_43	South Africa	Western Cape	Gouda	wheat	1995	FALSE	Illumina assembly (Pereira et al. 2021)	Stuckenbrock et al. 2006	Pedro Crous	Random collection totalling 76 isolates total from one field over a spatial scale of 10,000 sq. m.
SA_61	South Africa	Western Cape	Gouda	wheat	1995	FALSE	Illumina assembly (Pereira et al. 2021)	Stuckenbrock et al. 2006	Pedro Crous	Random collection totalling 76 isolates total from one field over a spatial scale of 10,000 sq. m.
SA_80	South Africa	Western Cape	Gouda	wheat	1995	FALSE	Illumina assembly (Pereira et al. 2021)	Stuckenbrock et al. 2006	Pedro Crous	Random collection totalling 76 isolates total from one field over a spatial scale of 10,000 sq. m.
CH_1A3A	Switzerland	Zurich	Winterthur	wheat	1999	TRUE	Illumina assembly (Pereira et al. 2021)	Stuckenbrock et al. 2006	Bruce McDonald/Vincent Michel	Collection was 8 site hierarchy (A-H) from commercial wheat field (unknown variety), two parallel transects separated by 10 m, four sites along each transect separated by 10 m, 10 leaves per site (1-10), 80 leaves total
CH_1A9A	Switzerland	Zurich	Winterthur	wheat	1999	TRUE	Illumina assembly (Pereira et al. 2021)	Stuckenbrock et al. 2006	Bruce McDonald/Vincent Michel	Collection was 8 site hierarchy (A-H) from commercial wheat field (unknown variety), two parallel transects separated by 10 m, four sites along each transect separated by 10 m, 10 leaves per site (1-10), 80 leaves total
CH_1B10A	Switzerland	Zurich	Winterthur	wheat	1999	TRUE	Illumina assembly (Pereira et al. 2021)	Stuckenbrock et al. 2006	Bruce McDonald/Vincent Michel	Collection was 8 site hierarchy (A-H) from commercial wheat field (unknown variety), two parallel transects separated by 10 m, four sites along each transect separated by 10 m, 10 leaves per site (1-10), 80 leaves total
CH_1B1A	Switzerland	Zurich	Winterthur	wheat	1999	TRUE	Illumina assembly (Pereira et al. 2021)	Stuckenbrock et al. 2006	Bruce McDonald/Vincent Michel	Collection was 8 site hierarchy (A-H) from commercial wheat field (unknown variety), two parallel transects separated by 10 m, four sites along each transect separated by 10 m, 10 leaves per site (1-10), 80 leaves total
CH_1B2A	Switzerland	Zurich	Winterthur	wheat	1999	TRUE	Illumina assembly (Pereira et al. 2021)	Stuckenbrock et al. 2006	Bruce McDonald/Vincent Michel	Collection was 8 site hierarchy (A-H) from commercial wheat field (unknown variety), two parallel transects separated by 10 m, four sites along each transect separated by 10 m, 10 leaves per site (1-10), 80 leaves total
CH_1B3A	Switzerland	Zurich	Winterthur	wheat	1999	TRUE	Illumina assembly (Pereira et al. 2021)	Stuckenbrock et al. 2006	Bruce McDonald/Vincent Michel	Collection was 8 site hierarchy (A-H) from commercial wheat field (unknown variety), two parallel transects separated by 10 m, four sites along each transect separated by 10 m, 10 leaves per site (1-10), 80 leaves total
CH_1B4A	Switzerland	Zurich	Winterthur	wheat	1999	TRUE	Illumina assembly (Pereira et al. 2021)	Stuckenbrock et al. 2006	Bruce McDonald/Vincent Michel	Collection was 8 site hierarchy (A-H) from commercial wheat field (unknown variety), two parallel transects separated by 10 m, four sites along each transect separated by 10 m, 10 leaves per site (1-10), 80 leaves total
CH_1B5A	Switzerland	Zurich	Winterthur	wheat	1999	TRUE	Illumina assembly (Pereira et al. 2021)	Stuckenbrock et al. 2006	Bruce McDonald/Vincent Michel	Collection was 8 site hierarchy (A-H) from commercial wheat field (unknown variety), two parallel transects separated by 10 m, four sites along each transect separated by 10 m, 10 leaves per site (1-10), 80 leaves total
CH_1B7A	Switzerland	Zurich	Winterthur	wheat	1999	TRUE	Illumina assembly (Pereira et al. 2021)	Stuckenbrock et al. 2006	Bruce McDonald/Vincent Michel	Collection was 8 site hierarchy (A-H) from commercial wheat field (unknown variety), two parallel transects separated by 10 m, four sites along each transect separated by 10 m, 10 leaves per site (1-10), 80 leaves total
CH_1B8A	Switzerland	Zurich	Winterthur	wheat	1999	TRUE	Illumina assembly (Pereira et al. 2021)	Stuckenbrock et al. 2006	Bruce McDonald/Vincent Michel	Collection was 8 site hierarchy (A-H) from commercial wheat field (unknown variety), two parallel transects separated by 10 m, four sites along each transect separated by 10 m, 10 leaves per site (1-10), 80 leaves total
CH_1B9A	Switzerland	Zurich	Winterthur	wheat	1999	TRUE	Illumina assembly (Pereira et al. 2021)	Stuckenbrock et al. 2006	Bruce McDonald/Vincent Michel	Collection was 8 site hierarchy (A-H) from commercial wheat field (unknown variety), two parallel transects separated by 10 m, four sites along each transect separated by 10 m, 10 leaves per site (1-10), 80 leaves total
CH_1C1A	Switzerland	Zurich	Winterthur	wheat	1999	TRUE	Illumina assembly (Pereira et al. 2021)	Stuckenbrock et al. 2006	Bruce McDonald/Vincent Michel	Collection was 8 site hierarchy (A-H) from commercial wheat field (unknown variety), two parallel transects separated by 10 m, four sites along each transect separated by 10 m, 10 leaves per site (1-10), 80 leaves total
CH_1C2A	Switzerland	Zurich	Winterthur	wheat	1999	TRUE	Illumina assembly (Pereira et al. 2021)	Stuckenbrock et al. 2006	Bruce McDonald/Vincent Michel	Collection was 8 site hierarchy (A-H) from commercial wheat field (unknown variety), two parallel transects separated by 10 m, four sites along each transect separated by 10 m, 10 leaves per site (1-10), 80 leaves total
CH_1C3A	Switzerland	Zurich	Winterthur	wheat	1999	TRUE	Illumina assembly (Pereira et al. 2021)	Stuckenbrock et al. 2006	Bruce McDonald/Vincent Michel	Collection was 8 site hierarchy (A-H) from commercial wheat field (unknown variety), two parallel transects separated by 10 m, four sites along each transect separated by 10 m, 10 leaves per site (1-10), 80 leaves total
CH_1C4A	Switzerland	Zurich	Winterthur	wheat	1999	TRUE	Illumina assembly (Pereira et al. 2021)	Stuckenbrock et al. 2006	Bruce McDonald/Vincent Michel	Collection was 8 site hierarchy (A-H) from commercial wheat field (unknown variety), two parallel transects separated by 10 m, four sites along each transect separated by 10 m, 10 leaves per site (1-10), 80 leaves total
CH_1C5A	Switzerland	Zurich	Winterthur	wheat	1999	TRUE	Illumina assembly (Pereira et al. 2021)	Stuckenbrock et al. 2006	Bruce McDonald/Vincent Michel	Collection was 8 site hierarchy (A-H) from commercial wheat field (unknown variety), two parallel transects separated by 10 m, four sites along each transect separated by 10 m, 10 leaves per site (1-10), 80 leaves total
CH_1C6A	Switzerland	Zurich	Winterthur	wheat	1999	TRUE	Illumina assembly (Pereira et al. 2021)	Stuckenbrock et al. 2006	Bruce McDonald/Vincent Michel	Collection was 8 site hierarchy (A-H) from commercial wheat field (unknown variety), two parallel transects separated by 10 m, four sites along each transect separated by 10 m, 10 leaves per site (1-10), 80 leaves total
CH_1C7A	Switzerland	Zurich	Winterthur	wheat	1999	TRUE	Illumina assembly (Pereira et al. 2021)	Stuckenbrock et al. 2006	Bruce McDonald/Vincent Michel	Collection was 8 site hierarchy (A-H) from commercial wheat field (unknown variety), two parallel transects separated by 10 m, four sites along each transect separated by 10 m, 10 leaves per site (1-10), 80 leaves total
CH_1D2A	Switzerland	Zurich	Winterthur	wheat	1999	TRUE	Illumina assembly (Pereira et al. 2021)	Stuckenbrock et al. 2006	Bruce McDonald/Vincent Michel	Collection was 8 site hierarchy (A-H) from commercial wheat field (unknown variety), two parallel transects separated by 10 m, four sites along each transect separated by 10 m, 10 leaves per site (1-10), 80 leaves total
CH_1D4A	Switzerland	Zurich	Winterthur	wheat	1999	TRUE	Illumina assembly (Pereira et al. 2021)	Stuckenbrock et al. 2006	Bruce McDonald/Vincent Michel	Collection was 8 site hierarchy (A-H) from commercial wheat field (unknown variety), two parallel transects separated by 10 m, four sites along each transect separated by 10 m, 10 leaves per site (1-10), 80 leaves total
CH_1D6A	Switzerland	Zurich	Winterthur	wheat	1999	TRUE	Illumina assembly (Pereira et al. 2021)	Stuckenbrock et al. 2006	Bruce McDonald/Vincent Michel	Collection was 8 site hierarchy (A-H) from commercial wheat field (unknown variety), two parallel transects separated by 10 m, four sites along each transect separated by 10 m, 10 leaves per site (1-10), 80 leaves total
CHI_10A	Switzerland	Bern	Niederwangen	wheat	1999	TRUE	Illumina assembly (Pereira et al. 2021)	Stuckenbrock et al. 2006	Bruce McDonald/Vincent Michel	Collected from commercial wheat field. Zadoks scale 57. Sampled leaves mainly FL-3. Collection was one long transect, leaves collected at ~1 meter intervals along border of field. Unordered leaves. ~50 leaves total
CHI_11A	Switzerland	Bern	Niederwangen	wheat	1999	TRUE	Illumina assembly (Pereira et al. 2021)	Stuckenbrock et al. 2006	Bruce McDonald/Vincent Michel	Collected from commercial wheat field. Zadoks scale 57. Sampled leaves mainly FL-3. Collection was one long transect, leaves collected at ~1 meter intervals along border of field. Unordered leaves. ~50 leaves total
CHI_13A	Switzerland	Bern	Niederwangen	wheat	1999	TRUE	Illumina assembly (Pereira et al. 2021)	Stuckenbrock et al. 2006	Bruce McDonald/Vincent Michel	Collected from commercial wheat field. Zadoks scale 57. Sampled leaves mainly FL-3. Collection was one long transect, leaves collected at ~1 meter intervals along border of field. Unordered leaves. ~50 leaves total
CHI_14A	Switzerland	Bern	Niederwangen	wheat	1999	TRUE	Illumina assembly (Pereira et al. 2021)	Stuckenbrock et al. 2006	Bruce McDonald/Vincent Michel	Collected from commercial wheat field. Zadoks scale 57. Sampled leaves mainly FL-3. Collection was one long transect, leaves collected at ~1 meter intervals along border of field. Unordered leaves. ~50 leaves total
CHI_17A	Switzerland	Bern	Niederwangen	wheat	1999	TRUE	Illumina assembly (Pereira et al. 2021)	Stuckenbrock et al. 2006	Bruce McDonald/Vincent Michel	Collected from commercial wheat field. Zadoks scale 57. Sampled leaves mainly FL-3. Collection was one long transect, leaves collected at ~1 meter intervals along border of field. Unordered leaves. ~50 leaves total
CHI_19A	Switzerland	Bern	Niederwangen	wheat	1999	TRUE	Illumina assembly (Pereira et al. 2021)	Stuckenbrock et al. 2006	Bruce McDonald/Vincent Michel	Collected from commercial wheat field. Zadoks scale 57. Sampled leaves mainly FL-3. Collection was one long transect, leaves collected at ~1 meter intervals along border of field. Unordered leaves. ~50 leaves total
CHI_1A	Switzerland	Bern	Niederwangen	wheat	1999	TRUE	Illumina assembly (Pereira et al. 2021)	Stuckenbrock et al. 2006	Bruce McDonald/Vincent Michel	Collected from commercial wheat field. Zadoks scale 57. Sampled leaves mainly FL-3. Collection was one long transect, leaves collected at ~1 meter intervals along border of field. Unordered leaves. ~50 leaves total
CHI_20A	Switzerland	Bern	Niederwangen	wheat	1999	TRUE	Illumina assembly (Pereira et al. 2021)	Stuckenbrock et al. 2006	Bruce McDonald/Vincent Michel	Collected from commercial wheat field. Zadoks scale 57. Sampled leaves mainly FL-3. Collection was one long transect, leaves collected at ~1 meter intervals along border of field. Unordered leaves. ~50 leaves total
CHI_21A	Switzerland	Bern	Niederwangen	wheat	1999	TRUE	Illumina assembly (Pereira et al. 2021)	Stuckenbrock et al. 2006	Bruce McDonald/Vincent Michel	Collected from commercial wheat field. Zadoks scale 57. Sampled leaves mainly FL-3. Collection was one long transect, leaves collected at ~1 meter intervals along border of field. Unordered leaves. ~50 leaves total
CHI_22A	Switzerland	Bern	Niederwangen	wheat	1999	TRUE	Illumina assembly (Pereira et al. 2021)	Stuckenbrock et al. 2006	Bruce McDonald/Vincent Michel	Collected from commercial wheat field. Zadoks scale 57. Sampled leaves mainly FL-3. Collection was one long transect, leaves collected at ~1 meter intervals along border of field. Unordered leaves. ~50 leaves total
CHI_24A	Switzerland	Bern	Niederwangen	wheat	1999	TRUE	Illumina assembly (Pereira et al. 2021)	Stuckenbrock et al. 2006	Bruce McDonald/Vincent Michel	Collected from commercial wheat field. Zadoks scale 57. Sampled leaves mainly FL-3. Collection was one long transect, leaves collected at ~1 meter intervals along border of field. Unordered leaves. ~50 leaves total
CHI_25A	Switzerland	Bern	Niederwangen	wheat	1999	TRUE	Illumina assembly (Pereira et al. 2021)	Stuckenbrock et al. 2006	Bruce McDonald/Vincent Michel	Collected from commercial wheat field. Zadoks scale 57. Sampled leaves mainly FL-3. Collection was one long transect, leaves collected at ~1 meter intervals along border of field. Unordered leaves. ~50 leaves total
CHI_27A	Switzerland	Bern	Niederwangen	wheat	1999	TRUE	Illumina assembly (Pereira et al. 2021)	Stuckenbrock et al. 2006	Bruce McDonald/Vincent Michel	Collected from commercial wheat field. Zadoks scale 57. Sampled leaves mainly FL-3. Collection was one long transect, leaves collected at ~1 meter intervals along border of field. Unordered leaves. ~50 leaves total
CHI_28A	Switzerland	Bern	Niederwangen	wheat	1999	TRUE	Illumina assembly (Pereira et al. 2021)	Stuckenbrock et al. 2006	Bruce McDonald/Vincent Michel	Collected from commercial wheat field. Zadoks scale 57. Sampled leaves mainly FL-3. Collection was one long transect, leaves collected at ~1 meter intervals along border of field. Unordered leaves. ~50 leaves total
CHI_2A	Switzerland	Bern	Niederwangen	wheat	1999	TRUE	Illumina assembly (Pereira et al. 2021)	Stuckenbrock et al. 2006	Bruce McDonald/Vincent Michel	Collected from commercial wheat field. Zadoks scale 57. Sampled leaves mainly FL-3. Collection was one long transect, leaves collected at ~1 meter intervals along border of field. Unordered leaves. ~50 leaves total
CHI_31A	Switzerland	Bern	Niederwangen	wheat	1999	TRUE	Illumina assembly (Pereira et al. 2021)	Stuckenbrock et al. 2006	Bruce McDonald/Vincent Michel	Collected from commercial wheat field. Zadoks scale 57. Sampled leaves mainly FL-3. Collection was one long transect, leaves collected at ~1 meter intervals along border of field. Unordered leaves. ~50 leaves total
CHI_32A	Switzerland	Bern	Niederwangen	wheat	1999	TRUE	Illumina assembly (Pereira et al. 2021)	Stuckenbrock et al. 2006	Bruce McDonald/Vincent Michel	Collected from commercial wheat field. Zadoks scale 57. Sampled leaves mainly FL-3. Collection was one long transect, leaves collected at ~1 meter intervals along border of field. Unordered leaves. ~50 leaves total
CHI_33A	Switzerland	Bern	Niederwangen	wheat	1999	TRUE	Illumina assembly (Pereira et al. 2021)	Stuckenbrock et al. 2006	Bruce McDonald/Vincent Michel	Collected from commercial wheat field. Zadoks scale 57. Sampled leaves mainly FL-3. Collection was one long transect, leaves collected at ~1 meter intervals along border of field. Unordered leaves. ~50 leaves total
CHI_34A	Switzerland	Bern	Niederwangen	wheat	1999	TRUE	Illumina assembly (Pereira et al. 2021)	Stuckenbrock et al. 2006	Bruce McDonald/Vincent Michel	Collected from commercial wheat field. Zadoks scale 57. Sampled leaves mainly FL-3. Collection was one long transect, leaves collected at ~1 meter intervals along border of field. Unordered leaves. ~50 leaves total
CHI_35A	Switzerland	Bern	Niederwangen	wheat	1999	TRUE	Illumina assembly (Pereira et al. 2021)	Stuckenbrock et al. 2006	Bruce McDonald/Vincent Michel	Collected from commercial wheat field. Zadoks scale 57. Sampled leaves mainly FL-3. Collection was one long transect, leaves collected at ~1 meter intervals along border of field. Unordered leaves. ~50 leaves total
CHI_52A	Switzerland	Bern	Niederwangen	wheat	1999	TRUE	Illumina assembly (Pereira et al. 2021)	Stuckenbrock et al. 2006	Bruce McDonald/Vincent Michel	Collected from commercial wheat field. Zadoks scale 57. Sampled leaves mainly FL-3. Collection was one long transect, leaves collected at ~1 meter intervals along border of field. Unordered leaves. ~50 leaves total
CHI_60A	Switzerland	Bern	Niederwangen	wheat	1999	TRUE	Illumina assembly (Pereira et al. 2021)	Stuckenbrock et al. 2006	Bruce McDonald/Vincent Michel	Collected from commercial wheat field. Zadoks scale 57. Sampled leaves mainly FL-3. Collection was one long transect, leaves collected at ~1 meter intervals along border of field. Unordered leaves. ~50 leaves total
NY_322	USA	New York	Ithaca	wheat	1991	TRUE	Illumina assembly (Pereira et al. 2021)	Stuckenbrock et al. 2006	Gary Bergstrom	Collections were made from parallel transects in single field. 56 isolates total from 56 leaves.
NY_328	USA	New York	Ithaca	wheat	1991	TRUE	Illumina assembly (Pereira et al. 2021)	Stuckenbrock et al. 2006	Gary Bergstrom	Collections were made from parallel transects in single field. 56 isolates total from 56 leaves.
NY_334	USA	New York	Ithaca	wheat	1991	TRUE	Illumina assembly (Pereira et al. 2021)	Stuckenbrock et al. 2006	Gary Bergstrom	Collections were made from parallel transects in single field. 56 isolates total from 56 leaves.
NY_363	USA	New York	Ithaca	wheat	1991	TRUE	Illumina assembly (Pereira et al. 2021)	Stuckenbrock et al. 2006	Gary Bergstrom	Collections were made from parallel transects in single field. 56 isolates total from 56 leaves.
NY_373	USA	New York	Ithaca	wheat	1991	TRUE	Illumina assembly (Pereira et al. 2021)	Stuckenbrock et al. 2006	Gary Bergstrom	Collections were made from parallel transects in single field. 56 isolates total from 56 leaves.
NY_430	USA	New York	Ithaca	wheat	1991	TRUE	Illumina assembly (Pereira et al. 2021)	Stuckenbrock et al. 2006	Gary Bergstrom	Collections were made from parallel transects in single field. 56 isolates total from 56 leaves.
NY_335	USA	New York	Ithaca	wheat	1991	TRUE	Illumina assembly (Pereira et al. 2021)	Stuckenbrock et al. 2006	Gary Bergstrom	Collections were made from parallel transects in single field. 56 isolates total from 56 leaves.
NY_366	USA	New York	Ithaca	wheat	1991	TRUE	Illumina assembly (Pereira et al. 2021)	Stuckenbrock et al. 2006	Gary Bergstrom	Collections were made from parallel transects in single field. 56 isolates total from 56 leaves.
NY_377	USA	New York	Ithaca	wheat	1991	TRUE	Illumina assembly (Pereira et al. 2021)	Stuckenbrock et al. 2006	Gary Bergstrom	Collections were made from parallel transects in single field. 56 isolates total from 56 leaves.
OR_A1C	USA	Oregon	Corvallis	wheat	1993	TRUE	Illumina assembly (Pereira et al. 2021)	Stuckenbrock et al. 2006	Molly Schmidt	From East farm, total of 6 isolates from 6 lesions on 3 leaves. From Hyslop farm, 6 plots were sampled and collections were made from both heads and leaves. 100 isolates total from 91 lesions on 17 heads and 19 leaves.
OR_A2B	USA	Oregon	Corvallis	wheat	1993	TRUE	Illumina assembly (Pereira et al. 2021)	Stuckenbrock et al. 2006	Molly Schmidt	From East farm, total of 6 isolates from 6 lesions on 3 leaves. From Hyslop farm, 6 plots were sampled and collections were made from both heads and leaves. 100 isolates total from 91 lesions on 17 heads and 19 leaves.
OR_C3A	USA	Oregon	Corvallis	wheat	1993	TRUE	Illumina assembly (Pereira et al. 2021)	Stuckenbrock et al. 2006	Molly Schmidt	From East farm, total of 6 isolates from 6 lesions on 3 leaves. From Hyslop farm, 6 plots were sampled and collections were made from both heads and leaves. 100 isolates total from 91 lesions on 17 heads and 19 leaves.
OR_C4D	USA	Oregon	Corvallis	wheat	1993	TRUE	Illumina assembly (Pereira et al. 2021)	Stuckenbrock et al. 2006	Molly Schmidt	From East farm, total of 6 isolates from 6 lesions on 3 leaves. From Hyslop farm, 6 plots were sampled and collections were made from both heads and leaves. 100 isolates total from 91 lesions on 17 heads and 19 leaves.
OR_C5A	USA	Oregon	Corvallis	wheat	1993	TRUE	Illumina assembly (Pereira et al. 2021)	Stuckenbrock et al. 2006	Molly Schmidt	From East farm, total of 6 isolates from 6 lesions on 3 leaves. From Hyslop farm, 6 plots were sampled and collections were made from both heads and leaves. 100 isolates total from 91 lesions on 17 heads and 19 leaves.
OR_C8A	USA	Oregon	Corvallis	wheat	1993	TRUE	Illumina assembly (Pereira et al. 2021)	Stuckenbrock et al. 2006	Molly Schmidt	From East farm, total of 6 isolates from 6 lesions on 3 leaves. From Hyslop farm, 6 plots were sampled and collections were made from both heads and leaves. 100 isolates total from 91 lesions on 17 heads and 19 leaves.
OR_E3A	USA	Oregon	Corvallis	wheat	1993	TRUE	Illumina assembly (Pereira et al. 2021)	Stuckenbrock et al. 2006	Molly Schmidt	From East farm, total of 6 isolates from 6 lesions on 3 leaves. From Hyslop farm, 6 plots were sampled and collections were made from both heads and leaves. 100 isolates total from 91 lesions on 17 heads and 19 leaves.
OR_HBH4B	USA	Oregon	Corvallis	wheat	1993	TRUE	Illumina assembly (Pereira et al. 2021)	Stuckenbrock et al. 2006	Molly Schmidt	From East farm, total of 6 isolates from 6 lesions on 3 leaves. From Hyslop farm, 6 plots were sampled and collections were made from both heads and leaves. 100 isolates total from 91 lesions on 17 heads and 19 leaves.
OR_HBH4D	USA	Oregon	Corvallis	wheat	1993	TRUE	Illumina assembly (Pereira et al. 2021)	Stuckenbrock et al. 2006	Molly Schmidt	From East farm, total of 6 isolates from 6 lesions on 3 leaves. From Hyslop farm, 6 plots were sampled and collections were made from both heads and leaves. 100 isolates total from 91 lesions on 17 heads and 19 leaves.
OR_HBH5A	USA	Oregon	Corvallis	wheat	1993	TRUE	Illumina assembly (Pereira et al. 2021)	Stuckenbrock et al. 2006	Molly Schmidt	From East farm, total of 6 isolates from 6 lesions on 3 leaves. From Hyslop farm, 6 plots were sampled and collections were made from both heads and leaves. 100 isolates total from 91 lesions on 17 heads and 19 leaves.
OR_HBH7B	USA	Oregon	Corvallis	wheat	1993	TRUE	Illumina assembly (Pereira et al. 2021)	Stuckenbrock et al. 2006	Molly Schmidt	From East farm, total of 6 isolates from 6 lesions on 3 leaves. From Hyslop farm, 6 plots were sampled and collections were made from both heads and leaves. 100 isolates total from 91 lesions on 17 heads and 19 leaves.
OR_HBH7C	USA	Oregon	Corvallis	wheat	1993	TRUE	Illumina assembly (Pereira et al. 2021)	Stuckenbrock et al. 2006	Molly Schmidt	From East farm, total of 6 isolates from 6 lesions on 3 leaves. From Hyslop farm, 6 plots were sampled and collections were made from both heads and leaves. 100 isolates total from 91 lesions on 17 heads and 19 leaves.
OR_HBH8C	USA	Oregon	Corvallis	wheat	1993	TRUE	Illumina assembly (Pereira et al. 2021)	Stuckenbrock et al. 2006	Molly Schmidt	From East farm, total of 6 isolates from 6 lesions on 3 leaves. From Hyslop farm, 6 plots were sampled and collections were made from both heads and leaves. 100 isolates total from 91 lesions on 17 heads and 19 leaves.
OR_HBH8D	USA	Oregon	Corvallis	wheat	1993	TRUE	Illumina assembly (Pereira et al. 2021)	Stuckenbrock et al. 2006	Molly Schmidt	From East farm, total of 6 isolates from 6 lesions on 3 leaves. From Hyslop farm, 6 plots were sampled and collections were made from both heads and leaves. 100 isolates total from 91 lesions on 17 heads and 19 leaves.
OR_HBH9B	USA	Oregon	Corvallis	wheat	1993	TRUE	Illumina assembly (Pereira et al. 2021)	Stuckenbrock et al. 2006	Molly Schmidt	From East farm, total of 6 isolates from 6 lesions on 3 leaves. From Hyslop farm, 6 plots were sampled and collections were made from both heads and leaves. 100 isolates total from 91 lesions on 17 heads and 19 leaves.
OR_HDH2B	USA	Oregon	Corvallis	wheat	1993	TRUE	Illumina assembly (Pereira et al. 2021)	Stuckenbrock et al. 2006	Molly Schmidt	From East farm, total of 6 isolates from 6 lesions on 3 leaves. From Hyslop farm, 6 plots were sampled and collections were made from both heads and leaves. 100 isolates total from 91 lesions on 17 heads and 19 leaves.
OR_HFH2D	USA	Oregon	Corvallis	wheat	1993	TRUE	Illumina assembly (Pereira et al. 2021)	Stuckenbrock et al. 2006	Molly Schmidt	From East farm, total of 6 isolates from 6 lesions on 3 leaves. From Hyslop farm, 6 plots were sampled and collections were made from both heads and leaves. 100 isolates total from 91 lesions on 17 heads and 19 leaves.
OR_HFH3A	USA	Oregon	Corvallis	wheat	1993	TRUE	Illumina assembly (Pereira et al. 2021)	Stuckenbrock et al. 2006	Molly Schmidt	From East farm, total of 6 isolates from 6 lesions on 3 leaves. From Hyslop farm, 6 plots were sampled and collections were made from both heads and leaves. 100 isolates total from 91 lesions on 17 heads and 19 leaves.
OR_HFH9B	USA	Oregon	Corvallis	wheat	1993	TRUE	Illumina assembly (Pereira et al. 2021)	Stuckenbrock et al. 2006	Molly Schmidt	From East farm, total of 6 isolates from 6 lesions on 3 leaves. From Hyslop farm, 6 plots were sampled and collections were made from both heads and leaves. 100 isolates total from 91 lesions on 17 heads and 19 leaves.
OR_HFHC6	USA	Oregon	Corvallis	wheat	1993	TRUE	Illumina assembly (Pereira et al. 2021)	Stuckenbrock et al. 2006	Molly Schmidt	From East farm, total of 6 isolates from 6 lesions on 3 leaves. From Hyslop farm, 6 plots were sampled and collections were made from both heads and leaves. 100 isolates total from 91 lesions on 17 heads and 19 leaves.
TX_XA3B1	USA	Texas	Overton	wheat	1992	TRUE	Illumina assembly (Pereira et al. 2021)	Stuckenbrock et al. 2006	Bruce McDonald	Collections were made from 8 different breeder's plots
TX_XA3C1	USA	Texas	Overton	wheat	1992	TRUE	Illumina assembly (Pereira et al. 2021)	Stuckenbrock et al. 2006	Bruce McDonald	Collections were made from 8 different breeder's plots
TX_XA5C2	USA	Texas	Overton	wheat	1992	TRUE	Illumina assembly (Pereira et al. 2021)	Stuckenbrock et al. 2006	Bruce McDonald	Collections were made from 8 different breeder's plots
TX_XC1.1	USA	Texas	Overton	wheat	1992	TRUE	Illumina assembly (Pereira et al. 2021)	Stuckenbrock et al. 2006	Bruce McDonald	Collections were made from 8 different breeder's plots
TX_XC2.1	USA	Texas	Overton	wheat	1992	FALSE	Illumina assembly (Pereira et al. 2021)	Stuckenbrock et al. 2006	Bruce McDonald	Collections were made from 8 different breeder's plots
TX_XC6.2	USA	Texas	Overton	wheat	1992	TRUE	Illumina assembly (Pereira et al. 2021)	Stuckenbrock et al. 2006	Bruce McDonald	Collections were made from 8 different breeder's plots
TX_XC6.3	USA	Texas	Overton	wheat	1992	TRUE	Illumina assembly (Pereira et al. 2021)	Stuckenbrock et al. 2006	Bruce McDonald	Collections were made from 8 different breeder's plots
TX_XD3.1	USA	Texas	Overton	wheat	1992	TRUE	Illumina assembly (Pereira et al. 2021)	Stuckenbrock et al. 2006	Bruce McDonald	Collections were made from 8 different breeder's plots
TX_XG1.1	USA	Texas	Overton	wheat	1992	TRUE	Illumina assembly (Pereira et al. 2021)	Stuckenbrock et al. 2006	Bruce McDonald	Collections were made from 8 different breeder's plots
TX_XG2.1	USA	Texas	Overton	wheat	1992	TRUE	Illumina assembly (Pereira et al. 2021)	Stuckenbrock et al. 2006	Bruce McDonald	Collections were made from 8 different breeder's plots
TX_XH1.1	USA	Texas	Overton	wheat	1992	TRUE	Illumina assembly (Pereira et al. 2021)	Stuckenbrock et al. 2006	Bruce McDonald	Collections were made from 8 different breeder's plots
TX_XH1.4	USA	Texas	Overton	wheat	1992	TRUE	Illumina assembly (Pereira et al. 2021)	Stuckenbrock et al. 2006	Bruce McDonald	Collections were made from 8 different breeder's plots
TX_XH2.3	USA	Texas	Overton	wheat	1992	TRUE	Illumina assembly (Pereira et al. 2021)	Stuckenbrock et al. 2006	Bruce McDonald	Collections were made from 8 different breeder's plots
AUS_1A3	Australia	Western Australia	Narrogin	wheat	2001	FALSE	Illumina assembly (Pereira et al. 2021)	Stuckenbrock et al. 2006	Bruce McDonald/Rob Loughman	Collection from a commercial field collected using an 8-site hierarchy
AUS_1A5	Australia	Western Australia	Narrogin	wheat	2001	TRUE	Illumina assembly (Pereira et al. 2021)	Stuckenbrock et al. 2006	Bruce McDonald/Rob Loughman	Collection from a commercial field collected using an 8-site hierarchy
AUS_1A9	Australia	Western Australia	Narrogin	wheat	2001	TRUE	Illumina assembly (Pereira et al. 2021)	Stuckenbrock et al. 2006	Bruce McDonald/Rob Loughman	Collection from a commercial field collected using an 8-site hierarchy
AUS_1B3	Australia	Western Australia	Narrogin	wheat	2001	FALSE	Illumina assembly (Pereira et al. 2021)	Stuckenbrock et al. 2006	Bruce McDonald/Rob Loughman	Collection from a commercial field collected using an 8-site hierarchy
AUS_1B4	Australia	Western Australia	Narrogin	wheat	2001	FALSE	Illumina assembly (Pereira et al. 2021)	Stuckenbrock et al. 2006	Bruce McDonald/Rob Loughman	Collection from a commercial field collected using an 8-site hierarchy
AUS_1B6	Australia	Western Australia	Narrogin	wheat	2001	FALSE	Illumina assembly (Pereira et al. 2021)	Stuckenbrock et al. 2006	Bruce McDonald/Rob Loughman	Collection from a commercial field collected using an 8-site hierarchy
AUS_1B8	Australia	Western Australia	Narrogin	wheat	2001	FALSE	Illumina assembly (Pereira et al. 2021)	Stuckenbrock et al. 2006	Bruce McDonald/Rob Loughman	Collection from a commercial field collected using an 8-site hierarchy
AUS_1C3	Australia	Western Australia	Narrogin	wheat	2001	FALSE	Illumina assembly (Pereira et al. 2021)	Stuckenbrock et al. 2006	Bruce McDonald/Rob Loughman	Collection from a commercial field collected using an 8-site hierarchy
AUS_1C7	Australia	Western Australia	Narrogin	wheat	2001	FALSE	Illumina assembly (Pereira et al. 2021)	Stuckenbrock et al. 2006	Bruce McDonald/Rob Loughman	Collection from a commercial field collected using an 8-site hierarchy
AUS_1D4	Australia	Western Australia	Narrogin	wheat	2001	FALSE	Illumina assembly (Pereira et al. 2021)	Stuckenbrock et al. 2006	Bruce McDonald/Rob Loughman	Collection from a commercial field collected using an 8-site hierarchy
AUS_1E10	Australia	Western Australia	Narrogin	wheat	2001	FALSE	Illumina assembly (Pereira et al. 2021)	Stuckenbrock et al. 2006	Bruce McDonald/Rob Loughman	Collection from a commercial field collected using an 8-site hierarchy
AUS_1E2	Australia	Western Australia	Narrogin	wheat	2001	FALSE	Illumina assembly (Pereira et al. 2021)	Stuckenbrock et al. 2006	Bruce McDonald/Rob Loughman	Collection from a commercial field collected using an 8-site hierarchy
AUS_1E4	Australia	Western Australia	Narrogin	wheat	2001	FALSE	Illumina assembly (Pereira et al. 2021)	Stuckenbrock et al. 2006	Bruce McDonald/Rob Loughman	Collection from a commercial field collected using an 8-site hierarchy
AUS_1E6	Australia	Western Australia	Narrogin	wheat	2001	FALSE	Illumina assembly (Pereira et al. 2021)	Stuckenbrock et al. 2006	Bruce McDonald/Rob Loughman	Collection from a commercial field collected using an 8-site hierarchy
AUS_1E8	Australia	Western Australia	Narrogin	wheat	2001	FALSE	Illumina assembly (Pereira et al. 2021)	Stuckenbrock et al. 2006	Bruce McDonald/Rob Loughman	Collection from a commercial field collected using an 8-site hierarchy
AUS_1F2	Australia	Western Australia	Narrogin	wheat	2001	FALSE	Illumina assembly (Pereira et al. 2021)	Stuckenbrock et al. 2006	Bruce McDonald/Rob Loughman	Collection from a commercial field collected using an 8-site hierarchy
AUS_1F3	Australia	Western Australia	Narrogin	wheat	2001	FALSE	Illumina assembly (Pereira et al. 2021)	Stuckenbrock et al. 2006	Bruce McDonald/Rob Loughman	Collection from a commercial field collected using an 8-site hierarchy
AUS_1F4	Australia	Western Australia	Narrogin	wheat	2001	FALSE	Illumina assembly (Pereira et al. 2021)	Stuckenbrock et al. 2006	Bruce McDonald/Rob Loughman	Collection from a commercial field collected using an 8-site hierarchy
AUS_1G1	Australia	Western Australia	Narrogin	wheat	2001	FALSE	Illumina assembly (Pereira et al. 2021)	Stuckenbrock et al. 2006	Bruce McDonald/Rob Loughman	Collection from a commercial field collected using an 8-site hierarchy
AUS_1G5	Australia	Western Australia	Narrogin	wheat	2001	FALSE	Illumina assembly (Pereira et al. 2021)	Stuckenbrock et al. 2006	Bruce McDonald/Rob Loughman	Collection from a commercial field collected using an 8-site hierarchy
AUS_A7	Australia	Western Australia	Narrogin	wheat	2001	FALSE	Illumina assembly (Pereira et al. 2021)	Stuckenbrock et al. 2006	Bruce McDonald/Rob Loughman	Collection from a commercial field collected using an 8-site hierarchy
15FG109	Australia	Western Australia	Arrowsmith East	wheat	2014	FALSE	PCR (This study)	Phan et al. 2020	DPIRD	Randomly collected isolates from the Centre for Crop and Disease Management - Curtin University
15FG324	Australia	Western Australia	Arrowsmith East	wheat	2014	FALSE	PCR (This study)	Phan et al. 2020	CCDM	Randomly collected isolates from the Centre for Crop and Disease Management - Curtin University
WAC740	Australia	Western Australia	Badgingarra	wheat	2014	FALSE	PCR (This study)	Phan et al. 2020	DPIRD	Historical random collection from the Department of Primary Industries and Regional Development - Western Australia
WAC8390	Australia	Western Australia	Badgingarra	wheat	1990	FALSE	PCR (This study)	Phan et al. 2020	DPIRD	Historical random collection from the Department of Primary Industries and Regional Development - Western Australia
WAC8410	Australia	Western Australia	Badgingarra	wheat	1991	FALSE	PCR (This study)	Phan et al. 2020	DPIRD	Historical random collection from the Department of Primary Industries and Regional Development - Western Australia
WAC741	Australia	Western Australia	Carnamah	wheat	2014	FALSE	PCR (This study)	Phan et al. 2020	DPIRD	Historical random collection from the Department of Primary Industries and Regional Development - Western Australia
15FG226	Australia	Western Australia	Cunderdin	wheat	2015	FALSE	PCR (This study)	Phan et al. 2020	CCDM	Randomly collected isolates from the Centre for Crop and Disease Management - Curtin University
15FG100	Australia	Western Australia	Dandaragan	wheat	2015	FALSE	PCR (This study)	Phan et al. 2020	CCDM	Randomly collected isolates from the Centre for Crop and Disease Management - Curtin University
15FG101	Australia	Western Australia	Dandaragan	wheat	2015	TRUE	PCR (This study)	Phan et al. 2020	CCDM	Randomly collected isolates from the Centre for Crop and Disease Management - Curtin University
15FG102	Australia	Western Australia	Dandaragan	wheat	2015	FALSE	PCR (This study)	Phan et al. 2020	CCDM	Randomly collected isolates from the Centre for Crop and Disease Management - Curtin University
15FG103	Australia	Western Australia	Dandaragan	wheat	2015	FALSE	PCR (This study)	Phan et al. 2020	CCDM	Randomly collected isolates from the Centre for Crop and Disease Management - Curtin University
15FG104	Australia	Western Australia	Dandaragan	wheat	2015	FALSE	PCR (This study)	Phan et al. 2020	CCDM	Randomly collected isolates from the Centre for Crop and Disease Management - Curtin University
15FG105	Australia	Western Australia	Dandaragan	wheat	2015	FALSE	PCR (This study)	Phan et al. 2020	CCDM	Randomly collected isolates from the Centre for Crop and Disease Management - Curtin University
15FG99	Australia	Western Australia	Dandaragan	wheat	2015	FALSE	PCR (This study)	Phan et al. 2020	CCDM	Randomly collected isolates from the Centre for Crop and Disease Management - Curtin University
WAC13690	Australia	Western Australia	Dongara	wheat	2013	FALSE	PCR (This study)	Phan et al. 2020	DPIRD	Historical random collection from the Department of Primary Industries and Regional Development - Western Australia
WAC13691	Australia	Western Australia	Dongara	wheat	2013	FALSE	PCR (This study)	Phan et al. 2020	DPIRD	Historical random collection from the Department of Primary Industries and Regional Development - Western Australia
15FG53	Australia	Western Australia	East Buntine	wheat	2014	FALSE	PCR (This study)	Phan et al. 2020	CCDM	Randomly collected isolates from the Centre for Crop and Disease Management - Curtin University
53FG143	Australia	Western Australia	East Buntine	wheat	2014	FALSE	PCR (This study)	Phan et al. 2020	CCDM	Randomly collected isolates from the Centre for Crop and Disease Management - Curtin University
WAC4808	Australia	Western Australia	East Chapman	wheat	1986	FALSE	PCR (This study)	Phan et al. 2020	DPIRD	Historical random collection from the Department of Primary Industries and Regional Development - Western Australia
WAC739	Australia	Western Australia	Eneabba	wheat	2014	FALSE	PCR (This study)	Phan et al. 2020	DPIRD	Historical random collection from the Department of Primary Industries and Regional Development - Western Australia
15FG229	Australia	Western Australia	Eradu	wheat	2015	FALSE	PCR (This study)	Phan et al. 2020	CCDM	Randomly collected isolates from the Centre for Crop and Disease Management - Curtin University
FGW003_5	Australia	Western Australia	Eradu	wheat	2015	FALSE	PCR (This study)	Phan et al. 2020	CCDM	Randomly collected isolates from the Centre for Crop and Disease Management - Curtin University
15FG235	Australia	Western Australia	Esperance	wheat	2015	TRUE	PCR (This study)	Phan et al. 2020	CCDM	Randomly collected isolates from the Centre for Crop and Disease Management - Curtin University
15FG237	Australia	Western Australia	Esperance	wheat	2015	FALSE	PCR (This study)	Phan et al. 2020	CCDM	Randomly collected isolates from the Centre for Crop and Disease Management - Curtin University
Gerald1	Australia	Western Australia	Geraldton	wheat	2011	FALSE	PCR (This study)	Phan et al. 2020	CCDM	Randomly collected isolates from the Centre for Crop and Disease Management - Curtin University
Gerald4	Australia	Western Australia	Geraldton	wheat	2011	TRUE	PCR (This study)	Phan et al. 2020	CCDM	Randomly collected isolates from the Centre for Crop and Disease Management - Curtin University
WAC13068	Australia	Western Australia	Geraldton	wheat	2005	FALSE	PCR (This study)	Phan et al. 2020	DPIRD	Historical random collection from the Department of Primary Industries and Regional Development - Western Australia
WAC13069	Australia	Western Australia	Geraldton	wheat	2005	FALSE	PCR (This study)	Phan et al. 2020	DPIRD	Historical random collection from the Department of Primary Industries and Regional Development - Western Australia
WAC13070	Australia	Western Australia	Geraldton	wheat	2005	FALSE	PCR (This study)	Phan et al. 2020	DPIRD	Historical random collection from the Department of Primary Industries and Regional Development - Western Australia
WAC13071	Australia	Western Australia	Geraldton	wheat	2005	FALSE	PCR (This study)	Phan et al. 2020	DPIRD	Historical random collection from the Department of Primary Industries and Regional Development - Western Australia
WAC13072	Australia	Western Australia	Geraldton	wheat	2005	TRUE	PCR (This study)	Phan et al. 2020	DPIRD	Historical random collection from the Department of Primary Industries and Regional Development - Western Australia
WAC13073	Australia	Western Australia	Geraldton	wheat	2005	TRUE	PCR (This study)	Phan et al. 2020	DPIRD	Historical random collection from the Department of Primary Industries and Regional Development - Western Australia
WAC13074	Australia	Western Australia	Geraldton	wheat	2005	FALSE	PCR (This study)	Phan et al. 2020	DPIRD	Historical random collection from the Department of Primary Industries and Regional Development - Western Australia
WAC13075	Australia	Western Australia	Geraldton	wheat	2005	FALSE	PCR (This study)	Phan et al. 2020	DPIRD	Historical random collection from the Department of Primary Industries and Regional Development - Western Australia
WAC13076	Australia	Western Australia	Geraldton	wheat	2005	FALSE	PCR (This study)	Phan et al. 2020	DPIRD	Historical random collection from the Department of Primary Industries and Regional Development - Western Australia
WAC13077	Australia	Western Australia	Geraldton	wheat	2005	TRUE	PCR (This study)	Phan et al. 2020	DPIRD	Historical random collection from the Department of Primary Industries and Regional Development - Western Australia
WAC13402	Australia	Western Australia	Geraldton	wheat	2011	TRUE	PCR (This study)	Phan et al. 2020	DPIRD	Historical random collection from the Department of Primary Industries and Regional Development - Western Australia
WAC13403	Australia	Western Australia	Geraldton	wheat	2011	FALSE	PCR (This study)	Phan et al. 2020	DPIRD	Historical random collection from the Department of Primary Industries and Regional Development - Western Australia
WAC13404	Australia	Western Australia	Geraldton	wheat	2011	FALSE	PCR (This study)	Phan et al. 2020	DPIRD	Historical random collection from the Department of Primary Industries and Regional Development - Western Australia
WAC13405	Australia	Western Australia	Geraldton	wheat	2011	FALSE	PCR (This study)	Phan et al. 2020	DPIRD	Historical random collection from the Department of Primary Industries and Regional Development - Western Australia
WAC13418	Australia	Western Australia	Geraldton	wheat	1996	FALSE	PCR (This study)	Phan et al. 2020	DPIRD	Historical random collection from the Department of Primary Industries and Regional Development - Western Australia
WAC13443	Australia	Western Australia	Geraldton	wheat	2011	TRUE	PCR (This study)	Phan et al. 2020	DPIRD	Historical random collection from the Department of Primary Industries and Regional Development - Western Australia
WAC13446	Australia	Western Australia	Geraldton	wheat	2011	FALSE	PCR (This study)	Phan et al. 2020	DPIRD	Historical random collection from the Department of Primary Industries and Regional Development - Western Australia
WAC13447	Australia	Western Australia	Geraldton	wheat	2011	FALSE	PCR (This study)	Phan et al. 2020	DPIRD	Historical random collection from the Department of Primary Industries and Regional Development - Western Australia
WAC13523	Australia	Western Australia	Geraldton	wheat	2011	FALSE	PCR (This study)	Phan et al. 2020	DPIRD	Historical random collection from the Department of Primary Industries and Regional Development - Western Australia
WAC13524	Australia	Western Australia	Geraldton	wheat	2011	FALSE	PCR (This study)	Phan et al. 2020	DPIRD	Historical random collection from the Department of Primary Industries and Regional Development - Western Australia
WAC13525	Australia	Western Australia	Geraldton	wheat	2011	FALSE	PCR (This study)	Phan et al. 2020	DPIRD	Historical random collection from the Department of Primary Industries and Regional Development - Western Australia
WAC13526	Australia	Western Australia	Geraldton	wheat	2011	FALSE	PCR (This study)	Phan et al. 2020	DPIRD	Historical random collection from the Department of Primary Industries and Regional Development - Western Australia
WAC13527	Australia	Western Australia	Geraldton	wheat	2011	FALSE	PCR (This study)	Phan et al. 2020	DPIRD	Historical random collection from the Department of Primary Industries and Regional Development - Western Australia
WAC13528	Australia	Western Australia	Geraldton	wheat	2011	FALSE	PCR (This study)	Phan et al. 2020	DPIRD	Historical random collection from the Department of Primary Industries and Regional Development - Western Australia
WAC13529	Australia	Western Australia	Geraldton	wheat	2011	FALSE	PCR (This study)	Phan et al. 2020	DPIRD	Historical random collection from the Department of Primary Industries and Regional Development - Western Australia
WAC13530	Australia	Western Australia	Geraldton	wheat	2011	FALSE	PCR (This study)	Phan et al. 2020	DPIRD	Historical random collection from the Department of Primary Industries and Regional Development - Western Australia
WAC13531	Australia	Western Australia	Geraldton	wheat	2011	FALSE	PCR (This study)	Phan et al. 2020	DPIRD	Historical random collection from the Department of Primary Industries and Regional Development - Western Australia
WAC13532	Australia	Western Australia	Geraldton	wheat	2011	FALSE	PCR (This study)	Phan et al. 2020	DPIRD	Historical random collection from the Department of Primary Industries and Regional Development - Western Australia
WAC13615	Australia	Western Australia	Geraldton	wheat	2012	FALSE	PCR (This study)	Phan et al. 2020	DPIRD	Historical random collection from the Department of Primary Industries and Regional Development - Western Australia
WAC13616	Australia	Western Australia	Geraldton	wheat	2012	FALSE	PCR (This study)	Phan et al. 2020	DPIRD	Historical random collection from the Department of Primary Industries and Regional Development - Western Australia
WAC13617	Australia	Western Australia	Geraldton	wheat	2012	FALSE	PCR (This study)	Phan et al. 2020	DPIRD	Historical random collection from the Department of Primary Industries and Regional Development - Western Australia
WAC13630	Australia	Western Australia	Geraldton	wheat	2012	FALSE	PCR (This study)	Phan et al. 2020	DPIRD	Historical random collection from the Department of Primary Industries and Regional Development - Western Australia
WAC13631	Australia	Western Australia	Geraldton	wheat	2012	FALSE	PCR (This study)	Phan et al. 2020	DPIRD	Historical random collection from the Department of Primary Industries and Regional Development - Western Australia
WAC13632	Australia	Western Australia	Geraldton	wheat	2012	FALSE	PCR (This study)	Phan et al. 2020	DPIRD	Historical random collection from the Department of Primary Industries and Regional Development - Western Australia
WAC13666	Australia	Western Australia	Geraldton	wheat	2013	FALSE	PCR (This study)	Phan et al. 2020	DPIRD	Historical random collection from the Department of Primary Industries and Regional Development - Western Australia
WAC13667	Australia	Western Australia	Geraldton	wheat	2013	FALSE	PCR (This study)	Phan et al. 2020	DPIRD	Historical random collection from the Department of Primary Industries and Regional Development - Western Australia
WAC8384	Australia	Western Australia	Geraldton	wheat	1990	FALSE	PCR (This study)	Phan et al. 2020	DPIRD	Historical random collection from the Department of Primary Industries and Regional Development - Western Australia
15FG107	Australia	Western Australia	Jennacubbine	wheat	2014	FALSE	PCR (This study)	Phan et al. 2020	CCDM	Randomly collected isolates from the Centre for Crop and Disease Management - Curtin University
15FG120	Australia	Western Australia	Jennacubbine	wheat	2014	TRUE	PCR (This study)	Phan et al. 2020	CCDM	Randomly collected isolates from the Centre for Crop and Disease Management - Curtin University
Meck1	Australia	Western Australia	Meckering	wheat	2009	FALSE	PCR (This study)	Phan et al. 2020	CCDM	Randomly collected isolates from the Centre for Crop and Disease Management - Curtin University
Meck3	Australia	Western Australia	Meckering	wheat	2009	FALSE	PCR (This study)	Phan et al. 2020	CCDM	Randomly collected isolates from the Centre for Crop and Disease Management - Curtin University
Meck5	Australia	Western Australia	Meckering	wheat	2009	FALSE	PCR (This study)	Phan et al. 2020	CCDM	Randomly collected isolates from the Centre for Crop and Disease Management - Curtin University
Meck6	Australia	Western Australia	Meckering	wheat	2009	FALSE	PCR (This study)	Phan et al. 2020	CCDM	Randomly collected isolates from the Centre for Crop and Disease Management - Curtin University
Meck8	Australia	Western Australia	Meckering	wheat	2009	TRUE	PCR (This study)	Phan et al. 2020	CCDM	Randomly collected isolates from the Centre for Crop and Disease Management - Curtin University
S1FT3A	Australia	Western Australia	Meckering	wheat	2009	FALSE	PCR (This study)	Phan et al. 2020	CCDM	Randomly collected isolates from the Centre for Crop and Disease Management - Curtin University
S1FT3B	Australia	Western Australia	Meckering	wheat	2009	FALSE	PCR (This study)	Phan et al. 2020	CCDM	Randomly collected isolates from the Centre for Crop and Disease Management - Curtin University
S4FT3A	Australia	Western Australia	Meckering	wheat	2009	TRUE	PCR (This study)	Phan et al. 2020	CCDM	Randomly collected isolates from the Centre for Crop and Disease Management - Curtin University
16FG06	Australia	Western Australia	Mingenew	wheat	2016	FALSE	PCR (This study)	Phan et al. 2020	CCDM	Randomly collected isolates from the Centre for Crop and Disease Management - Curtin University
16FG158	Australia	Western Australia	Mingenew	wheat	2016	FALSE	PCR (This study)	Phan et al. 2020	CCDM	Randomly collected isolates from the Centre for Crop and Disease Management - Curtin University
16FG159	Australia	Western Australia	Mingenew	wheat	2016	FALSE	PCR (This study)	Phan et al. 2020	CCDM	Randomly collected isolates from the Centre for Crop and Disease Management - Curtin University
16FG160	Australia	Western Australia	Mingenew	wheat	2016	FALSE	PCR (This study)	Phan et al. 2020	CCDM	Randomly collected isolates from the Centre for Crop and Disease Management - Curtin University
16FG161	Australia	Western Australia	Mingenew	wheat	2016	FALSE	PCR (This study)	Phan et al. 2020	CCDM	Randomly collected isolates from the Centre for Crop and Disease Management - Curtin University
16FG162	Australia	Western Australia	Mingenew	wheat	2016	FALSE	PCR (This study)	Phan et al. 2020	CCDM	Randomly collected isolates from the Centre for Crop and Disease Management - Curtin University
16FG163	Australia	Western Australia	Mingenew	wheat	2016	FALSE	PCR (This study)	Phan et al. 2020	CCDM	Randomly collected isolates from the Centre for Crop and Disease Management - Curtin University
16FG164	Australia	Western Australia	Mingenew	wheat	2016	FALSE	PCR (This study)	Phan et al. 2020	CCDM	Randomly collected isolates from the Centre for Crop and Disease Management - Curtin University
16FG165	Australia	Western Australia	Mingenew	wheat	2016	FALSE	PCR (This study)	Phan et al. 2020	CCDM	Randomly collected isolates from the Centre for Crop and Disease Management - Curtin University
16FG166	Australia	Western Australia	Mingenew	wheat	2016	FALSE	PCR (This study)	Phan et al. 2020	CCDM	Randomly collected isolates from the Centre for Crop and Disease Management - Curtin University
16FG167	Australia	Western Australia	Mingenew	wheat	2016	FALSE	PCR (This study)	Phan et al. 2020	CCDM	Randomly collected isolates from the Centre for Crop and Disease Management - Curtin University
16FG168	Australia	Western Australia	Mingenew	wheat	2016	FALSE	PCR (This study)	Phan et al. 2020	CCDM	Randomly collected isolates from the Centre for Crop and Disease Management - Curtin University
16FG169	Australia	Western Australia	Mingenew	wheat	2016	FALSE	PCR (This study)	Phan et al. 2020	CCDM	Randomly collected isolates from the Centre for Crop and Disease Management - Curtin University
WAC4321	Australia	Western Australia	Mount Barker	wheat	1985	FALSE	PCR (This study)	Phan et al. 2020	CCDM	Randomly collected isolates from the Centre for Crop and Disease Management - Curtin University
Mur_51	Australia	Western Australia	Murdoch	wheat	2011	FALSE	PCR (This study)	Phan et al. 2020	CCDM	Randomly collected isolates from the Centre for Crop and Disease Management - Curtin University
Mur_S3	Australia	Western Australia	Murdoch	wheat	2011	FALSE	PCR (This study)	Phan et al. 2020	CCDM	Randomly collected isolates from the Centre for Crop and Disease Management - Curtin University
15FG37	Australia	Western Australia	Muresk	wheat	2015	FALSE	PCR (This study)	Phan et al. 2020	CCDM	Randomly collected isolates from the Centre for Crop and Disease Management - Curtin University
15FG38	Australia	Western Australia	Muresk	wheat	2015	FALSE	PCR (This study)	Phan et al. 2020	CCDM	Randomly collected isolates from the Centre for Crop and Disease Management - Curtin University
15FG47	Australia	Western Australia	Muresk	wheat	2015	TRUE	PCR (This study)	Phan et al. 2020	CCDM	Randomly collected isolates from the Centre for Crop and Disease Management - Curtin University
15FG49	Australia	Western Australia	Muresk	wheat	2015	TRUE	PCR (This study)	Phan et al. 2020	CCDM	Randomly collected isolates from the Centre for Crop and Disease Management - Curtin University
15FG28	Australia	Western Australia	Northam	wheat	2015	FALSE	PCR (This study)	Phan et al. 2020	CCDM	Randomly collected isolates from the Centre for Crop and Disease Management - Curtin University
15FG31	Australia	Western Australia	Northam	wheat	2015	FALSE	PCR (This study)	Phan et al. 2020	CCDM	Randomly collected isolates from the Centre for Crop and Disease Management - Curtin University
15FG33	Australia	Western Australia	Northam	wheat	2015	FALSE	PCR (This study)	Phan et al. 2020	CCDM	Randomly collected isolates from the Centre for Crop and Disease Management - Curtin University
FG106	Australia	Western Australia	Northam	wheat	2015	FALSE	PCR (This study)	Phan et al. 2020	CCDM	Randomly collected isolates from the Centre for Crop and Disease Management - Curtin University
FG107	Australia	Western Australia	Northam	wheat	2015	FALSE	PCR (This study)	Phan et al. 2020	CCDM	Randomly collected isolates from the Centre for Crop and Disease Management - Curtin University
FG108	Australia	Western Australia	Northam	wheat	2015	TRUE	PCR (This study)	Phan et al. 2020	CCDM	Randomly collected isolates from the Centre for Crop and Disease Management - Curtin University
Nor_RAC2182_1	Australia	Western Australia	Northam	wheat	2015	TRUE	PCR (This study)	Phan et al. 2020	CCDM	Randomly collected isolates from the Centre for Crop and Disease Management - Curtin University
Nor_RAC2182_2	Australia	Western Australia	Northam	wheat	2015	FALSE	PCR (This study)	Phan et al. 2020	CCDM	Randomly collected isolates from the Centre for Crop and Disease Management - Curtin University
Northam_Emu1	Australia	Western Australia	Northam	wheat	2015	FALSE	PCR (This study)	Phan et al. 2020	CCDM	Randomly collected isolates from the Centre for Crop and Disease Management - Curtin University
Northam_Emu2	Australia	Western Australia	Northam	wheat	2015	TRUE	PCR (This study)	Phan et al. 2020	CCDM	Randomly collected isolates from the Centre for Crop and Disease Management - Curtin University
Northam_Mace1	Australia	Western Australia	Northam	wheat	2015	FALSE	PCR (This study)	Phan et al. 2020	CCDM	Randomly collected isolates from the Centre for Crop and Disease Management - Curtin University
Northam_Mace2	Australia	Western Australia	Northam	wheat	2015	TRUE	PCR (This study)	Phan et al. 2020	CCDM	Randomly collected isolates from the Centre for Crop and Disease Management - Curtin University
Northam_Magenta	Australia	Western Australia	Northam	wheat	2015	FALSE	PCR (This study)	Phan et al. 2020	CCDM	Randomly collected isolates from the Centre for Crop and Disease Management - Curtin University
Northam_WGT	Australia	Western Australia	Northam	wheat	2015	FALSE	PCR (This study)	Phan et al. 2020	CCDM	Randomly collected isolates from the Centre for Crop and Disease Management - Curtin University
WAC13955	Australia	Western Australia	Northam	wheat	2016	FALSE	PCR (This study)	Phan et al. 2020	DPIRD	Historical random collection from the Department of Primary Industries and Regional Development - Western Australia
201FG208	Australia	Western Australia	Regans Ford	wheat	2014	FALSE	PCR (This study)	Phan et al. 2020	CCDM	Randomly collected isolates from the Centre for Crop and Disease Management - Curtin University
201FG209	Australia	Western Australia	Regans Ford	wheat	2014	FALSE	PCR (This study)	Phan et al. 2020	CCDM	Randomly collected isolates from the Centre for Crop and Disease Management - Curtin University
201FG211	Australia	Western Australia	Regans Ford	wheat	2014	FALSE	PCR (This study)	Phan et al. 2020	CCDM	Randomly collected isolates from the Centre for Crop and Disease Management - Curtin University
201FG218	Australia	Western Australia	Regans Ford	wheat	2014	FALSE	PCR (This study)	Phan et al. 2020	CCDM	Randomly collected isolates from the Centre for Crop and Disease Management - Curtin University
201FG219	Australia	Western Australia	Regans Ford	wheat	2014	FALSE	PCR (This study)	Phan et al. 2020	CCDM	Randomly collected isolates from the Centre for Crop and Disease Management - Curtin University
202FG212	Australia	Western Australia	Regans Ford	wheat	2014	FALSE	PCR (This study)	Phan et al. 2020	CCDM	Randomly collected isolates from the Centre for Crop and Disease Management - Curtin University
203FG213	Australia	Western Australia	Regans Ford	wheat	2014	FALSE	PCR (This study)	Phan et al. 2020	CCDM	Randomly collected isolates from the Centre for Crop and Disease Management - Curtin University
203FG217	Australia	Western Australia	Regans Ford	wheat	2014	No Tox1	PCR (This study)	Phan et al. 2020	CCDM	Randomly collected isolates from the Centre for Crop and Disease Management - Curtin University
204FG214	Australia	Western Australia	Regans Ford	wheat	2014	FALSE	PCR (This study)	Phan et al. 2020	CCDM	Randomly collected isolates from the Centre for Crop and Disease Management - Curtin University
204FG221	Australia	Western Australia	Regans Ford	wheat	2014	FALSE	PCR (This study)	Phan et al. 2020	CCDM	Randomly collected isolates from the Centre for Crop and Disease Management - Curtin University
204FG222	Australia	Western Australia	Regans Ford	wheat	2014	FALSE	PCR (This study)	Phan et al. 2020	CCDM	Randomly collected isolates from the Centre for Crop and Disease Management - Curtin University
204FG223	Australia	Western Australia	Regans Ford	wheat	2014	FALSE	PCR (This study)	Phan et al. 2020	CCDM	Randomly collected isolates from the Centre for Crop and Disease Management - Curtin University
205FG215	Australia	Western Australia	Regans Ford	wheat	2014	FALSE	PCR (This study)	Phan et al. 2020	CCDM	Randomly collected isolates from the Centre for Crop and Disease Management - Curtin University
205FG216	Australia	Western Australia	Regans Ford	wheat	2014	FALSE	PCR (This study)	Phan et al. 2020	CCDM	Randomly collected isolates from the Centre for Crop and Disease Management - Curtin University
205FG225	Australia	Western Australia	Regans Ford	wheat	2014	FALSE	PCR (This study)	Phan et al. 2020	CCDM	Randomly collected isolates from the Centre for Crop and Disease Management - Curtin University
206FG226	Australia	Western Australia	Regans Ford	wheat	2014	FALSE	PCR (This study)	Phan et al. 2020	CCDM	Randomly collected isolates from the Centre for Crop and Disease Management - Curtin University
206FG227	Australia	Western Australia	Regans Ford	wheat	2014	FALSE	PCR (This study)	Phan et al. 2020	CCDM	Randomly collected isolates from the Centre for Crop and Disease Management - Curtin University
903FG214	Australia	Western Australia	Regans Ford	wheat	2014	FALSE	PCR (This study)	Phan et al. 2020	CCDM	Randomly collected isolates from the Centre for Crop and Disease Management - Curtin University
WAC9178	Australia	Western Australia	South Perth	wheat	1996	FALSE	PCR (This study)	Phan et al. 2020	DPIRD	Historical random collection from the Department of Primary Industries and Regional Development - Western Australia
15FG110	Australia	Western Australia	Southern Brook	wheat	2014	FALSE	PCR (This study)	Phan et al. 2020	CCDM	Randomly collected isolates from the Centre for Crop and Disease Management - Curtin University
15FG111	Australia	Western Australia	Southern Brook	wheat	2014	TRUE	PCR (This study)	Phan et al. 2020	CCDM	Randomly collected isolates from the Centre for Crop and Disease Management - Curtin University
15FG112	Australia	Western Australia	Southern Brook	wheat	2014	FALSE	PCR (This study)	Phan et al. 2020	CCDM	Randomly collected isolates from the Centre for Crop and Disease Management - Curtin University
15FG113	Australia	Western Australia	Southern Brook	wheat	2014	FALSE	PCR (This study)	Phan et al. 2020	CCDM	Randomly collected isolates from the Centre for Crop and Disease Management - Curtin University
15FG114	Australia	Western Australia	Southern Brook	wheat	2014	TRUE	PCR (This study)	Phan et al. 2020	CCDM	Randomly collected isolates from the Centre for Crop and Disease Management - Curtin University
15FG115	Australia	Western Australia	Southern Brook	wheat	2014	FALSE	PCR (This study)	Phan et al. 2020	CCDM	Randomly collected isolates from the Centre for Crop and Disease Management - Curtin University
15FG116	Australia	Western Australia	Southern Brook	wheat	2014	TRUE	PCR (This study)	Phan et al. 2020	CCDM	Randomly collected isolates from the Centre for Crop and Disease Management - Curtin University
15FG117	Australia	Western Australia	Southern Brook	wheat	2014	TRUE	PCR (This study)	Phan et al. 2020	CCDM	Randomly collected isolates from the Centre for Crop and Disease Management - Curtin University
15FG118	Australia	Western Australia	Southern Brook	wheat	2014	FALSE	PCR (This study)	Phan et al. 2020	CCDM	Randomly collected isolates from the Centre for Crop and Disease Management - Curtin University
15FG119	Australia	Western Australia	Southern Brook	wheat	2014	FALSE	PCR (This study)	Phan et al. 2020	CCDM	Randomly collected isolates from the Centre for Crop and Disease Management - Curtin University
15FG04	Australia	Western Australia	Unknown	wheat	2015	FALSE	PCR (This study)	Phan et al. 2020	CCDM	Randomly collected isolates from the Centre for Crop and Disease Management - Curtin University
16FG170	Australia	Western Australia	Unknown	wheat	2016	FALSE	PCR (This study)	Phan et al. 2020	CCDM	Randomly collected isolates from the Centre for Crop and Disease Management - Curtin University
16FG171	Australia	Western Australia	Unknown	wheat	2016	FALSE	PCR (This study)	Phan et al. 2020	CCDM	Randomly collected isolates from the Centre for Crop and Disease Management - Curtin University
205FG212	Australia	Western Australia	Unknown	wheat	2014	FALSE	PCR (This study)	Phan et al. 2020	CCDM	Randomly collected isolates from the Centre for Crop and Disease Management - Curtin University
WAC2216	Australia	Western Australia	Unknown	wheat	1972	FALSE	PCR (This study)	Phan et al. 2020	DPIRD	Historical random collection from the Department of Primary Industries and Regional Development - Western Australia
WAC2285	Australia	Western Australia	Unknown	wheat	1973	FALSE	PCR (This study)	Phan et al. 2020	DPIRD	Historical random collection from the Department of Primary Industries and Regional Development - Western Australia
WAC2810	Australia	Western Australia	Unknown	wheat	Unknown	FALSE	PCR (This study)	Phan et al. 2020	DPIRD	Historical random collection from the Department of Primary Industries and Regional Development - Western Australia
WAC2813	Australia	Western Australia	Unknown	wheat	1980	FALSE	PCR (This study)	Phan et al. 2020	DPIRD	Historical random collection from the Department of Primary Industries and Regional Development - Western Australia
WAC4303	Australia	Western Australia	Unknown	wheat	1985	FALSE	PCR (This study)	Phan et al. 2020	DPIRD	Historical random collection from the Department of Primary Industries and Regional Development - Western Australia
WAC4319	Australia	Western Australia	Unknown	wheat	1985	FALSE	PCR (This study)	Phan et al. 2020	DPIRD	Historical random collection from the Department of Primary Industries and Regional Development - Western Australia
WAC4648	Australia	Western Australia	Unknown	wheat	1986	FALSE	PCR (This study)	Phan et al. 2020	DPIRD	Historical random collection from the Department of Primary Industries and Regional Development - Western Australia
WAC8635	Australia	Western Australia	Unknown	wheat	1994	FALSE	PCR (This study)	Phan et al. 2020	DPIRD	Historical random collection from the Department of Primary Industries and Regional Development - Western Australia
201FG49	Australia	Western Australia	Wongan Hills	wheat	2014	FALSE	PCR (This study)	Phan et al. 2020	CCDM	Randomly collected isolates from the Centre for Crop and Disease Management - Curtin University
203FG58	Australia	Western Australia	Wongan Hills	wheat	2014	FALSE	PCR (This study)	Phan et al. 2020	CCDM	Randomly collected isolates from the Centre for Crop and Disease Management - Curtin University
205FG410	Australia	Western Australia	Wongan Hills	wheat	2014	FALSE	PCR (This study)	Phan et al. 2020	CCDM	Randomly collected isolates from the Centre for Crop and Disease Management - Curtin University
205FG63	Australia	Western Australia	Wongan Hills	wheat	2014	FALSE	PCR (This study)	Phan et al. 2020	CCDM	Randomly collected isolates from the Centre for Crop and Disease Management - Curtin University
206FG66	Australia	Western Australia	Wongan Hills	wheat	2014	FALSE	PCR (This study)	Phan et al. 2020	CCDM	Randomly collected isolates from the Centre for Crop and Disease Management - Curtin University
206FG67	Australia	Western Australia	Wongan Hills	wheat	2014	FALSE	PCR (This study)	Phan et al. 2020	CCDM	Randomly collected isolates from the Centre for Crop and Disease Management - Curtin University
206FG68	Australia	Western Australia	Wongan Hills	wheat	2014	FALSE	PCR (This study)	Phan et al. 2020	CCDM	Randomly collected isolates from the Centre for Crop and Disease Management - Curtin University
202FG414	Australia	Western Australia	York	wheat	2014	FALSE	PCR (This study)	Phan et al. 2020	CCDM	Randomly collected isolates from the Centre for Crop and Disease Management - Curtin University
205FG142	Australia	Western Australia	York	wheat	2014	FALSE	PCR (This study)	Phan et al. 2020	CCDM	Randomly collected isolates from the Centre for Crop and Disease Management - Curtin University
SN2000	USA	North Dakota	Unknown	wheat	1980	FALSE	Reference_genome (Richards et al. 2017)	Liu et al. 2009	Shaukat Ali	Collection method not reported
SN4	USA	North Dakota	Langdon	wheat	2003	TRUE	Reference_genome (Richards et al. 2017)	Liu et al. 2004	Tim Friesen	Collection method not reported
SN79	USA	North Dakota	Mandan	grass	2000	No Tox1	Reference_genome (Richards et al. 2017)	Friesen at al. 2006	Joe Krupinsky	Collection method not reported
AR2-1	USA	Arkansas	Unknown	winter wheat	1995	TRUE	Illumina reads (Richards et al. 2019)	Richards et al. 2019	Christina Cowger	Collection method not reported
AR3-1	USA	Arkansas	Unknown	winter wheat	1995	TRUE	Illumina reads (Richards et al. 2019)	Richards et al. 2019	Christina Cowger	Collection method not reported
AR4-1	USA	Arkansas	Unknown	winter wheat	1995	TRUE	Illumina reads (Richards et al. 2019)	Richards et al. 2019	Christina Cowger	Collection method not reported
AR5-1	USA	Arkansas	Unknown	winter wheat	1995	TRUE	Illumina reads (Richards et al. 2019)	Richards et al. 2019	Christina Cowger	Collection method not reported
AR6-1	USA	Arkansas	Unknown	winter wheat	1995	TRUE	Illumina reads (Richards et al. 2019)	Richards et al. 2019	Christina Cowger	Collection method not reported
GA9-2	USA	Georgia	Unknown	winter wheat	2008	TRUE	Illumina reads (Richards et al. 2019)	Richards et al. 2019	Christina Cowger	Collection method not reported
GA9-3	USA	Georgia	Unknown	winter wheat	2008	TRUE	Illumina reads (Richards et al. 2019)	Richards et al. 2019	Christina Cowger	Collection method not reported
GA9-4	USA	Georgia	Unknown	winter wheat	2008	TRUE	Illumina reads (Richards et al. 2019)	Richards et al. 2019	Christina Cowger	Collection method not reported
GA9-5	USA	Georgia	Unknown	winter wheat	2008	No coverage	Illumina reads (Richards et al. 2019)	Richards et al. 2019	Christina Cowger	Collection method not reported
MD4-2	USA	Maryland	Unknown	winter wheat	2008	TRUE	Illumina reads (Richards et al. 2019)	Richards et al. 2019	Christina Cowger	Collection method not reported
MD4-3	USA	Maryland	Unknown	winter wheat	2008	No coverage	Illumina reads (Richards et al. 2019)	Richards et al. 2019	Christina Cowger	Collection method not reported
BBC03Sn-1	USA	Minnesota	North west	wheat	2003	TRUE	Illumina reads (Richards et al. 2019)	Richards et al. 2019	Tim Friesen	Collection method not reported
BBC03Sn-3	USA	Minnesota	North west	wheat	2003	TRUE	Illumina reads (Richards et al. 2019)	Richards et al. 2019	Tim Friesen	Collection method not reported
BBC03Sn-5	USA	Minnesota	North west	wheat	2003	TRUE	Illumina reads (Richards et al. 2019)	Richards et al. 2019	Tim Friesen	Collection method not reported
BBC04Sn-1	USA	Minnesota	North west	wheat	2004	TRUE	Illumina reads (Richards et al. 2019)	Richards et al. 2019	Tim Friesen	Collection method not reported
BBC04Sn-2	USA	Minnesota	North west	wheat	2004	TRUE	Illumina reads (Richards et al. 2019)	Richards et al. 2019	Tim Friesen	Collection method not reported
BBC04Sn-5	USA	Minnesota	North west	wheat	2004	TRUE	Illumina reads (Richards et al. 2019)	Richards et al. 2019	Tim Friesen	Collection method not reported
BBC04Sn-6	USA	Minnesota	North west	wheat	2004	TRUE	Illumina reads (Richards et al. 2019)	Richards et al. 2019	Tim Friesen	Collection method not reported
MN-2	USA	Minnesota	East central	wheat	2002	No coverage	Illumina reads (Richards et al. 2019)	Richards et al. 2019	Tim Friesen	Collection method not reported
MN-3	USA	Minnesota	East central	wheat	2002	TRUE	Illumina reads (Richards et al. 2019)	Richards et al. 2019	Tim Friesen	Collection method not reported
MN-4	USA	Minnesota	East central	wheat	2002	TRUE	Illumina reads (Richards et al. 2019)	Richards et al. 2019	Tim Friesen	Collection method not reported
MN-5	USA	Minnesota	East central	wheat	2002	TRUE	Illumina reads (Richards et al. 2019)	Richards et al. 2019	Tim Friesen	Collection method not reported
MN-6	USA	Minnesota	East central	wheat	2002	TRUE	Illumina reads (Richards et al. 2019)	Richards et al. 2019	Tim Friesen	Collection method not reported
MN-7	USA	Minnesota	East central	wheat	2002	TRUE	Illumina reads (Richards et al. 2019)	Richards et al. 2019	Tim Friesen	Collection method not reported
MN-8	USA	Minnesota	East central	wheat	2002	TRUE	Illumina reads (Richards et al. 2019)	Richards et al. 2019	Tim Friesen	Collection method not reported
SN330NY91	USA	New York	Ithica	wheat	1991	TRUE	Illumina reads (Richards et al. 2019)	Stuckenbrock et al. 2006	Gary Bergstrom	Collections were made from parallel transects in single field. 56 isolates total from 56 leaves.
SN345NY91	USA	New York	Ithica	wheat	1991	No coverage	Illumina reads (Richards et al. 2019)	Stuckenbrock et al. 2006	Gary Bergstrom	Collections were made from parallel transects in single field. 56 isolates total from 56 leaves.
SN349NY91	USA	New York	Ithica	wheat	1991	No coverage	Illumina reads (Richards et al. 2019)	Stuckenbrock et al. 2006	Gary Bergstrom	Collections were made from parallel transects in single field. 56 isolates total from 56 leaves.
SN351NY91	USA	New York	Ithica	wheat	1991	No coverage	Illumina reads (Richards et al. 2019)	Stuckenbrock et al. 2006	Gary Bergstrom	Collections were made from parallel transects in single field. 56 isolates total from 56 leaves.
SN356NY91	USA	New York	Ithica	wheat	1991	No coverage	Illumina reads (Richards et al. 2019)	Stuckenbrock et al. 2006	Gary Bergstrom	Collections were made from parallel transects in single field. 56 isolates total from 56 leaves.
SN358NY91	USA	New York	Ithica	wheat	1991	No coverage	Illumina reads (Richards et al. 2019)	Stuckenbrock et al. 2006	Gary Bergstrom	Collections were made from parallel transects in single field. 56 isolates total from 56 leaves.
SN369NY91	USA	New York	Ithica	wheat	1991	No coverage	Illumina reads (Richards et al. 2019)	Stuckenbrock et al. 2006	Gary Bergstrom	Collections were made from parallel transects in single field. 56 isolates total from 56 leaves.
NC8-11	USA	North Carolina	Unknown	winter wheat	2008	TRUE	Illumina reads (Richards et al. 2019)	Richards et al. 2019	Christina Cowger	Collection method not reported
NC8-3	USA	North Carolina	Unknown	winter wheat	2008	TRUE	Illumina reads (Richards et al. 2019)	Richards et al. 2019	Christina Cowger	Collection method not reported
NC8-4	USA	North Carolina	Unknown	winter wheat	2008	TRUE	Illumina reads (Richards et al. 2019)	Richards et al. 2019	Christina Cowger	Collection method not reported
NC8-6	USA	North Carolina	Unknown	winter wheat	2008	No coverage	Illumina reads (Richards et al. 2019)	Richards et al. 2019	Christina Cowger	Collection method not reported
NC8-7	USA	North Carolina	Unknown	winter wheat	2008	TRUE	Illumina reads (Richards et al. 2019)	Richards et al. 2019	Christina Cowger	Collection method not reported
NC8-8	USA	North Carolina	Unknown	winter wheat	2008	TRUE	Illumina reads (Richards et al. 2019)	Richards et al. 2019	Christina Cowger	Collection method not reported
NC9-12	USA	North Carolina	Unknown	winter wheat	2008	TRUE	Illumina reads (Richards et al. 2019)	Richards et al. 2019	Christina Cowger	Collection method not reported
NC9-5	USA	North Carolina	Unknown	winter wheat	2008	TRUE	Illumina reads (Richards et al. 2019)	Richards et al. 2019	Christina Cowger	Collection method not reported
98-13025	USA	North Dakota	Unknown	barley	1998	TRUE	Illumina reads (Richards et al. 2019)	Richards et al. 2019	Joe Krupinsky	Collection method not reported
98-13042	USA	North Dakota	Unknown	barley	1998	TRUE	Illumina reads (Richards et al. 2019)	Richards et al. 2019	Joe Krupinsky	Collection method not reported
98-13050	USA	North Dakota	Unknown	barley	1998	TRUE	Illumina reads (Richards et al. 2019)	Richards et al. 2019	Joe Krupinsky	Collection method not reported
98-13063	USA	North Dakota	Unknown	barley	1998	FALSE	Illumina reads (Richards et al. 2019)	Richards et al. 2019	Joe Krupinsky	Collection method not reported
98-13066	USA	North Dakota	Unknown	barley	1998	FALSE	Illumina reads (Richards et al. 2019)	Richards et al. 2019	Joe Krupinsky	Collection method not reported
98-13082	USA	North Dakota	Unknown	barley	1998	TRUE	Illumina reads (Richards et al. 2019)	Richards et al. 2019	Joe Krupinsky	Collection method not reported
98-13091	USA	North Dakota	Unknown	barley	1998	No coverage	Illumina reads (Richards et al. 2019)	Richards et al. 2019	Joe Krupinsky	Collection method not reported
FgoG10Sn-1	USA	North Dakota	Fargo	Grandin wheat	2010	No coverage	Illumina reads (Richards et al. 2019)	Richards et al. 2019	Tim Friesen	Collection method not reported
FgoN10Sn-2	USA	North Dakota	Fargo	ND495 wheat	2010	TRUE	Illumina reads (Richards et al. 2019)	Richards et al. 2019	Tim Friesen	Collection method not reported
FgoN10Sn-3	USA	North Dakota	Fargo	ND495 wheat	2010	No coverage	Illumina reads (Richards et al. 2019)	Richards et al. 2019	Tim Friesen	Collection method not reported
FGON10Sn-4	USA	North Dakota	Fargo	ND495 wheat	2010	No coverage	Illumina reads (Richards et al. 2019)	Richards et al. 2019	Tim Friesen	Collection method not reported
LDN03Sn-1	USA	North Dakota	Langdon	wheat	2003	TRUE	Illumina reads (Richards et al. 2019)	Richards et al. 2019	Tim Friesen	Collection method not reported
LDN03Sn-10	USA	North Dakota	Langdon	wheat	2003	No coverage	Illumina reads (Richards et al. 2019)	Richards et al. 2019	Tim Friesen	Collection method not reported
LDN03Sn-11	USA	North Dakota	Langdon	wheat	2003	FALSE	Illumina reads (Richards et al. 2019)	Richards et al. 2019	Tim Friesen	Collection method not reported
LDN03Sn-2	USA	North Dakota	Langdon	wheat	2003	No coverage	Illumina reads (Richards et al. 2019)	Richards et al. 2019	Tim Friesen	Collection method not reported
LDN03Sn-3	USA	North Dakota	Langdon	wheat	2003	No coverage	Illumina reads (Richards et al. 2019)	Richards et al. 2019	Tim Friesen	Collection method not reported
LDN03Sn-5	USA	North Dakota	Langdon	wheat	2003	TRUE	Illumina reads (Richards et al. 2019)	Richards et al. 2019	Tim Friesen	Collection method not reported
LDN03Sn-6	USA	North Dakota	Langdon	wheat	2003	TRUE	Illumina reads (Richards et al. 2019)	Richards et al. 2019	Tim Friesen	Collection method not reported
LDN03Sn-7	USA	North Dakota	Langdon	wheat	2003	FALSE	Illumina reads (Richards et al. 2019)	Richards et al. 2019	Tim Friesen	Collection method not reported
LDN03Sn-8	USA	North Dakota	Langdon	wheat	2003	TRUE	Illumina reads (Richards et al. 2019)	Richards et al. 2019	Tim Friesen	Collection method not reported
LDN03Sn-9	USA	North Dakota	Langdon	wheat	2003	TRUE	Illumina reads (Richards et al. 2019)	Richards et al. 2019	Tim Friesen	Collection method not reported
LDN05Sn-2	USA	North Dakota	Langdon	wheat	2005	TRUE	Illumina reads (Richards et al. 2019)	Richards et al. 2019	Tim Friesen	Collection method not reported
LDN05Sn-4	USA	North Dakota	Langdon	wheat	2005	TRUE	Illumina reads (Richards et al. 2019)	Richards et al. 2019	Tim Friesen	Collection method not reported
LDN05Sn-5	USA	North Dakota	Langdon	wheat	2005	TRUE	Illumina reads (Richards et al. 2019)	Richards et al. 2019	Tim Friesen	Collection method not reported
LDN07-Sn-1	USA	North Dakota	Langdon	wheat	2007	TRUE	Illumina reads (Richards et al. 2019)	Richards et al. 2019	Tim Friesen	Collection method not reported
LDN07-Sn-2	USA	North Dakota	Langdon	wheat	2007	TRUE	Illumina reads (Richards et al. 2019)	Richards et al. 2019	Tim Friesen	Collection method not reported
LDN07-Sn-3	USA	North Dakota	Langdon	wheat	2007	FALSE	Illumina reads (Richards et al. 2019)	Richards et al. 2019	Tim Friesen	Collection method not reported
LDN07-Sn-4	USA	North Dakota	Langdon	wheat	2007	TRUE	Illumina reads (Richards et al. 2019)	Richards et al. 2019	Tim Friesen	Collection method not reported
LDN07-Sn-5	USA	North Dakota	Langdon	wheat	2007	TRUE	Illumina reads (Richards et al. 2019)	Richards et al. 2019	Tim Friesen	Collection method not reported
LDN08-Sn-1	USA	North Dakota	Langdon	wheat	2008	TRUE	Illumina reads (Richards et al. 2019)	Richards et al. 2019	Tim Friesen	Collection method not reported
LDN08-Sn-2	USA	North Dakota	Langdon	wheat	2008	TRUE	Illumina reads (Richards et al. 2019)	Richards et al. 2019	Tim Friesen	Collection method not reported
LDN08-Sn-3	USA	North Dakota	Langdon	wheat	2008	FALSE	Illumina reads (Richards et al. 2019)	Richards et al. 2019	Tim Friesen	Collection method not reported
LDN08-Sn-4	USA	North Dakota	Langdon	wheat	2008	FALSE	Illumina reads (Richards et al. 2019)	Richards et al. 2019	Tim Friesen	Collection method not reported
LDN08-Sn-5	USA	North Dakota	Langdon	wheat	2008	TRUE	Illumina reads (Richards et al. 2019)	Richards et al. 2019	Tim Friesen	Collection method not reported
NDJ16-Sn-1	USA	North Dakota	Unknown	durum wheat	2016	TRUE	Illumina reads (Richards et al. 2019)	Richards et al. 2019	Tim Friesen	Collection method not reported
NDJ16-Sn-10	USA	North Dakota	Unknown	durum wheat	2016	TRUE	Illumina reads (Richards et al. 2019)	Richards et al. 2019	Tim Friesen	Collection method not reported
NDJ16-Sn-11	USA	North Dakota	Unknown	durum wheat	2016	TRUE	Illumina reads (Richards et al. 2019)	Richards et al. 2019	Tim Friesen	Collection method not reported
NDJ16-Sn-12	USA	North Dakota	Unknown	durum wheat	2016	TRUE	Illumina reads (Richards et al. 2019)	Richards et al. 2019	Tim Friesen	Collection method not reported
NDJ16-Sn-13	USA	North Dakota	Unknown	durum wheat	2016	TRUE	Illumina reads (Richards et al. 2019)	Richards et al. 2019	Tim Friesen	Collection method not reported
NDJ16-Sn-14	USA	North Dakota	Unknown	durum wheat	2016	TRUE	Illumina reads (Richards et al. 2019)	Richards et al. 2019	Tim Friesen	Collection method not reported
NDJ16-Sn-15	USA	North Dakota	Unknown	durum wheat	2016	TRUE	Illumina reads (Richards et al. 2019)	Richards et al. 2019	Tim Friesen	Collection method not reported
NDJ16-Sn-16	USA	North Dakota	Unknown	durum wheat	2016	TRUE	Illumina reads (Richards et al. 2019)	Richards et al. 2019	Tim Friesen	Collection method not reported
NDJ16-Sn-17	USA	North Dakota	Unknown	durum wheat	2016	TRUE	Illumina reads (Richards et al. 2019)	Richards et al. 2019	Tim Friesen	Collection method not reported
NDJ16-Sn-18	USA	North Dakota	Unknown	durum wheat	2016	TRUE	Illumina reads (Richards et al. 2019)	Richards et al. 2019	Tim Friesen	Collection method not reported
NDJ16-Sn-19	USA	North Dakota	Unknown	durum wheat	2016	TRUE	Illumina reads (Richards et al. 2019)	Richards et al. 2019	Tim Friesen	Collection method not reported
NDJ16-Sn-2	USA	North Dakota	Unknown	durum wheat	2016	TRUE	Illumina reads (Richards et al. 2019)	Richards et al. 2019	Tim Friesen	Collection method not reported
NDJ16-Sn-20	USA	North Dakota	Unknown	durum wheat	2016	TRUE	Illumina reads (Richards et al. 2019)	Richards et al. 2019	Tim Friesen	Collection method not reported
NDJ16-Sn-21	USA	North Dakota	Unknown	durum wheat	2016	TRUE	Illumina reads (Richards et al. 2019)	Richards et al. 2019	Tim Friesen	Collection method not reported
NDJ16-Sn-22	USA	North Dakota	Unknown	durum wheat	2016	TRUE	Illumina reads (Richards et al. 2019)	Richards et al. 2019	Tim Friesen	Collection method not reported
NDJ16-Sn-23	USA	North Dakota	Unknown	durum wheat	2016	FALSE	Illumina reads (Richards et al. 2019)	Richards et al. 2019	Tim Friesen	Collection method not reported
NDJ16-Sn-24	USA	North Dakota	Unknown	durum wheat	2016	TRUE	Illumina reads (Richards et al. 2019)	Richards et al. 2019	Tim Friesen	Collection method not reported
NDJ16-Sn-25	USA	North Dakota	Unknown	durum wheat	2016	TRUE	Illumina reads (Richards et al. 2019)	Richards et al. 2019	Tim Friesen	Collection method not reported
NDJ16-Sn-3	USA	North Dakota	Unknown	durum wheat	2016	TRUE	Illumina reads (Richards et al. 2019)	Richards et al. 2019	Tim Friesen	Collection method not reported
NDJ16-Sn-4	USA	North Dakota	Unknown	durum wheat	2016	FALSE	Illumina reads (Richards et al. 2019)	Richards et al. 2019	Tim Friesen	Collection method not reported
NDJ16-Sn-5	USA	North Dakota	Unknown	durum wheat	2016	TRUE	Illumina reads (Richards et al. 2019)	Richards et al. 2019	Tim Friesen	Collection method not reported
NDJ16-Sn-6	USA	North Dakota	Unknown	durum wheat	2016	TRUE	Illumina reads (Richards et al. 2019)	Richards et al. 2019	Tim Friesen	Collection method not reported
NDJ16-Sn-7	USA	North Dakota	Unknown	durum wheat	2016	TRUE	Illumina reads (Richards et al. 2019)	Richards et al. 2019	Tim Friesen	Collection method not reported
NDJ16-Sn-8	USA	North Dakota	Unknown	durum wheat	2016	TRUE	Illumina reads (Richards et al. 2019)	Richards et al. 2019	Tim Friesen	Collection method not reported
NDJ16-Sn-9	USA	North Dakota	Unknown	durum wheat	2016	TRUE	Illumina reads (Richards et al. 2019)	Richards et al. 2019	Tim Friesen	Collection method not reported
NDM16-Sn-1	USA	North Dakota	Unknown	durum wheat	2016	FALSE	Illumina reads (Richards et al. 2019)	Richards et al. 2019	Tim Friesen	Collection method not reported
NDM16-Sn-10	USA	North Dakota	Unknown	durum wheat	2016	TRUE	Illumina reads (Richards et al. 2019)	Richards et al. 2019	Tim Friesen	Collection method not reported
NDM16-Sn-2	USA	North Dakota	Unknown	durum wheat	2016	FALSE	Illumina reads (Richards et al. 2019)	Richards et al. 2019	Tim Friesen	Collection method not reported
NDM16-Sn-3	USA	North Dakota	Unknown	durum wheat	2016	TRUE	Illumina reads (Richards et al. 2019)	Richards et al. 2019	Tim Friesen	Collection method not reported
NDM16-Sn-4	USA	North Dakota	Unknown	durum wheat	2016	TRUE	Illumina reads (Richards et al. 2019)	Richards et al. 2019	Tim Friesen	Collection method not reported
NDM16-Sn-5	USA	North Dakota	Unknown	durum wheat	2016	FALSE	Illumina reads (Richards et al. 2019)	Richards et al. 2019	Tim Friesen	Collection method not reported
NDM16-Sn-6	USA	North Dakota	Unknown	durum wheat	2016	FALSE	Illumina reads (Richards et al. 2019)	Richards et al. 2019	Tim Friesen	Collection method not reported
NDM16-Sn-7	USA	North Dakota	Unknown	durum wheat	2016	TRUE	Illumina reads (Richards et al. 2019)	Richards et al. 2019	Tim Friesen	Collection method not reported
NDM16-Sn-8	USA	North Dakota	Unknown	durum wheat	2016	TRUE	Illumina reads (Richards et al. 2019)	Richards et al. 2019	Tim Friesen	Collection method not reported
NDM16-Sn-9	USA	North Dakota	Unknown	durum wheat	2016	TRUE	Illumina reads (Richards et al. 2019)	Richards et al. 2019	Tim Friesen	Collection method not reported
NDP16-Sn-1	USA	North Dakota	Unknown	durum wheat	2016	FALSE	Illumina reads (Richards et al. 2019)	Richards et al. 2019	Tim Friesen	Collection method not reported
NDP16-Sn-10	USA	North Dakota	Unknown	durum wheat	2016	No coverage	Illumina reads (Richards et al. 2019)	Richards et al. 2019	Tim Friesen	Collection method not reported
NDP16-Sn-11	USA	North Dakota	Unknown	durum wheat	2016	TRUE	Illumina reads (Richards et al. 2019)	Richards et al. 2019	Tim Friesen	Collection method not reported
NDP16-Sn-12	USA	North Dakota	Unknown	durum wheat	2016	FALSE	Illumina reads (Richards et al. 2019)	Richards et al. 2019	Tim Friesen	Collection method not reported
NDP16-Sn-2	USA	North Dakota	Unknown	durum wheat	2016	FALSE	Illumina reads (Richards et al. 2019)	Richards et al. 2019	Tim Friesen	Collection method not reported
NDP16-Sn-3	USA	North Dakota	Unknown	durum wheat	2016	TRUE	Illumina reads (Richards et al. 2019)	Richards et al. 2019	Tim Friesen	Collection method not reported
NDP16-Sn-4	USA	North Dakota	Unknown	durum wheat	2016	TRUE	Illumina reads (Richards et al. 2019)	Richards et al. 2019	Tim Friesen	Collection method not reported
NDP16-Sn-5	USA	North Dakota	Unknown	durum wheat	2016	FALSE	Illumina reads (Richards et al. 2019)	Richards et al. 2019	Tim Friesen	Collection method not reported
NDP16-Sn-6	USA	North Dakota	Unknown	durum wheat	2016	FALSE	Illumina reads (Richards et al. 2019)	Richards et al. 2019	Tim Friesen	Collection method not reported
NDP16-Sn-7	USA	North Dakota	Unknown	durum wheat	2016	FALSE	Illumina reads (Richards et al. 2019)	Richards et al. 2019	Tim Friesen	Collection method not reported
Sn50	USA	North Dakota	Unknown	wheat	Unknown	TRUE	Illumina reads (Richards et al. 2019)	Richards et al. 2019	Tim Friesen	Collection method not reported
Sn6	USA	North Dakota	Unknown	wheat	Unknown	TRUE	Illumina reads (Richards et al. 2019)	Richards et al. 2019	Tim Friesen	Collection method not reported
OH03Sn1180	USA	Ohio	Unknown	wheat	2003	TRUE	Illumina reads (Richards et al. 2019)	Richards et al. 2019	Pat Lipps	Collection method not reported
OH03Sn123	USA	Ohio	Unknown	wheat	2003	No coverage	Illumina reads (Richards et al. 2019)	Richards et al. 2019	Pat Lipps	Collection method not reported
OH03Sn1354	USA	Ohio	Unknown	wheat	2003	TRUE	Illumina reads (Richards et al. 2019)	Richards et al. 2019	Pat Lipps	Collection method not reported
OH03Sn14	USA	Ohio	Unknown	wheat	2003	TRUE	Illumina reads (Richards et al. 2019)	Richards et al. 2019	Pat Lipps	Collection method not reported
OH03Sn1501	USA	Ohio	Unknown	wheat	2003	TRUE	Illumina reads (Richards et al. 2019)	Richards et al. 2019	Pat Lipps	Collection method not reported
OH03Sn1553	USA	Ohio	Unknown	wheat	2003	TRUE	Illumina reads (Richards et al. 2019)	Richards et al. 2019	Pat Lipps	Collection method not reported
OH03Sn39	USA	Ohio	Unknown	wheat	2003	No coverage	Illumina reads (Richards et al. 2019)	Richards et al. 2019	Pat Lipps	Collection method not reported
OH03Sn601	USA	Ohio	Unknown	wheat	2003	TRUE	Illumina reads (Richards et al. 2019)	Richards et al. 2019	Pat Lipps	Collection method not reported
OH03Sn61	USA	Ohio	Unknown	wheat	2003	TRUE	Illumina reads (Richards et al. 2019)	Richards et al. 2019	Pat Lipps	Collection method not reported
OH03Sn65	USA	Ohio	Unknown	wheat	2003	TRUE	Illumina reads (Richards et al. 2019)	Richards et al. 2019	Pat Lipps	Collection method not reported
OH03Sn8	USA	Ohio	Unknown	wheat	2003	TRUE	Illumina reads (Richards et al. 2019)	Richards et al. 2019	Pat Lipps	Collection method not reported
OH03Sn801	USA	Ohio	Unknown	wheat	2003	TRUE	Illumina reads (Richards et al. 2019)	Richards et al. 2019	Pat Lipps	Collection method not reported
OH03Sn84	USA	Ohio	Unknown	wheat	2003	TRUE	Illumina reads (Richards et al. 2019)	Richards et al. 2019	Pat Lipps	Collection method not reported
OH03Sn850	USA	Ohio	Unknown	wheat	2003	TRUE	Illumina reads (Richards et al. 2019)	Richards et al. 2019	Pat Lipps	Collection method not reported
SN69	USA	Ohio	Unknown	wheat	2000	TRUE	Illumina reads (Richards et al. 2019)	Richards et al. 2019	Pat Lipps	Collection method not reported
OKG16-Sn-1	USA	Oklahoma	Unknown	winter wheat	2016	TRUE	Illumina reads (Richards et al. 2019)	Richards et al. 2019	Bob Hunger	Collection method not reported
OKG16-Sn-10	USA	Oklahoma	Unknown	winter wheat	2016	TRUE	Illumina reads (Richards et al. 2019)	Richards et al. 2019	Bob Hunger	Collection method not reported
OKG16-Sn-11	USA	Oklahoma	Unknown	winter wheat	2016	TRUE	Illumina reads (Richards et al. 2019)	Richards et al. 2019	Bob Hunger	Collection method not reported
OKG16-Sn-12	USA	Oklahoma	Unknown	winter wheat	2016	TRUE	Illumina reads (Richards et al. 2019)	Richards et al. 2019	Bob Hunger	Collection method not reported
OKG16-Sn-13	USA	Oklahoma	Unknown	winter wheat	2016	TRUE	Illumina reads (Richards et al. 2019)	Richards et al. 2019	Bob Hunger	Collection method not reported
OKG16-Sn-14	USA	Oklahoma	Unknown	winter wheat	2016	TRUE	Illumina reads (Richards et al. 2019)	Richards et al. 2019	Bob Hunger	Collection method not reported
OKG16-Sn-15	USA	Oklahoma	Unknown	winter wheat	2016	TRUE	Illumina reads (Richards et al. 2019)	Richards et al. 2019	Bob Hunger	Collection method not reported
OKG16-Sn-16	USA	Oklahoma	Unknown	winter wheat	2016	TRUE	Illumina reads (Richards et al. 2019)	Richards et al. 2019	Bob Hunger	Collection method not reported
OKG16-Sn-17	USA	Oklahoma	Unknown	winter wheat	2016	TRUE	Illumina reads (Richards et al. 2019)	Richards et al. 2019	Bob Hunger	Collection method not reported
OKG16-Sn-2	USA	Oklahoma	Unknown	winter wheat	2016	TRUE	Illumina reads (Richards et al. 2019)	Richards et al. 2019	Bob Hunger	Collection method not reported
OKG16-Sn-3	USA	Oklahoma	Unknown	winter wheat	2016	TRUE	Illumina reads (Richards et al. 2019)	Richards et al. 2019	Bob Hunger	Collection method not reported
OKG16-Sn-4	USA	Oklahoma	Unknown	winter wheat	2016	TRUE	Illumina reads (Richards et al. 2019)	Richards et al. 2019	Bob Hunger	Collection method not reported
OKG16-Sn-5	USA	Oklahoma	Unknown	winter wheat	2016	TRUE	Illumina reads (Richards et al. 2019)	Richards et al. 2019	Bob Hunger	Collection method not reported
OKG16-Sn-6	USA	Oklahoma	Unknown	winter wheat	2016	TRUE	Illumina reads (Richards et al. 2019)	Richards et al. 2019	Bob Hunger	Collection method not reported
OKG16-Sn-7	USA	Oklahoma	Unknown	winter wheat	2016	TRUE	Illumina reads (Richards et al. 2019)	Richards et al. 2019	Bob Hunger	Collection method not reported
OKG16-Sn-8	USA	Oklahoma	Unknown	winter wheat	2016	TRUE	Illumina reads (Richards et al. 2019)	Richards et al. 2019	Bob Hunger	Collection method not reported
OKG16-Sn-9	USA	Oklahoma	Unknown	winter wheat	2016	TRUE	Illumina reads (Richards et al. 2019)	Richards et al. 2019	Bob Hunger	Collection method not reported
SnOre11-2	USA	Oregon	Corvallis	wheat	2011	TRUE	Illumina reads (Richards et al. 2019)	Stuckenbrock et al. 2006	Molly Schmidt	From East farm, total of 6 isolates from 6 lesions on 3 leaves. From Hyslop farm, 6 plots were sampled and collections were made from both heads and leaves. 100 isolates total from 91 lesions on 17 heads and 19 leaves.
SnOre11-3	USA	Oregon	Corvallis	wheat	2011	TRUE	Illumina reads (Richards et al. 2019)	Stuckenbrock et al. 2006	Molly Schmidt	From East farm, total of 6 isolates from 6 lesions on 3 leaves. From Hyslop farm, 6 plots were sampled and collections were made from both heads and leaves. 100 isolates total from 91 lesions on 17 heads and 19 leaves.
SnOre11-4	USA	Oregon	Corvallis	wheat	2011	TRUE	Illumina reads (Richards et al. 2019)	Stuckenbrock et al. 2006	Molly Schmidt	From East farm, total of 6 isolates from 6 lesions on 3 leaves. From Hyslop farm, 6 plots were sampled and collections were made from both heads and leaves. 100 isolates total from 91 lesions on 17 heads and 19 leaves.
SnOre11-5	USA	Oregon	Corvallis	wheat	2011	TRUE	Illumina reads (Richards et al. 2019)	Stuckenbrock et al. 2006	Molly Schmidt	From East farm, total of 6 isolates from 6 lesions on 3 leaves. From Hyslop farm, 6 plots were sampled and collections were made from both heads and leaves. 100 isolates total from 91 lesions on 17 heads and 19 leaves.
SnOre11-6	USA	Oregon	Corvallis	wheat	2011	TRUE	Illumina reads (Richards et al. 2019)	Stuckenbrock et al. 2006	Molly Schmidt	From East farm, total of 6 isolates from 6 lesions on 3 leaves. From Hyslop farm, 6 plots were sampled and collections were made from both heads and leaves. 100 isolates total from 91 lesions on 17 heads and 19 leaves.
SNORE11-7	USA	Oregon	Corvallis	wheat	2011	TRUE	Illumina reads (Richards et al. 2019)	Stuckenbrock et al. 2006	Molly Schmidt	From East farm, total of 6 isolates from 6 lesions on 3 leaves. From Hyslop farm, 6 plots were sampled and collections were made from both heads and leaves. 100 isolates total from 91 lesions on 17 heads and 19 leaves.
SNORE11-8	USA	Oregon	Corvallis	wheat	2011	TRUE	Illumina reads (Richards et al. 2019)	Stuckenbrock et al. 2006	Molly Schmidt	From East farm, total of 6 isolates from 6 lesions on 3 leaves. From Hyslop farm, 6 plots were sampled and collections were made from both heads and leaves. 100 isolates total from 91 lesions on 17 heads and 19 leaves.
SC3-2	USA	South Carolina	Unknown	winter wheat	2008	TRUE	Illumina reads (Richards et al. 2019)	Richards et al. 2019	Christina Cowger	Collection method not reported
SC3-3	USA	South Carolina	Unknown	winter wheat	2008	TRUE	Illumina reads (Richards et al. 2019)	Richards et al. 2019	Christina Cowger	Collection method not reported
SC3-4	USA	South Carolina	Unknown	winter wheat	2008	TRUE	Illumina reads (Richards et al. 2019)	Richards et al. 2019	Christina Cowger	Collection method not reported
SDRF16-Sn-1	USA	South Dakota	Unknown	winter wheat	2016	TRUE	Illumina reads (Richards et al. 2019)	Richards et al. 2019	Shaukat Ali	Collection method not reported
SDRF16-Sn-2	USA	South Dakota	Unknown	winter wheat	2016	TRUE	Illumina reads (Richards et al. 2019)	Richards et al. 2019	Shaukat Ali	Collection method not reported
SDRF16-Sn-4	USA	South Dakota	Unknown	winter wheat	2016	TRUE	Illumina reads (Richards et al. 2019)	Richards et al. 2019	Shaukat Ali	Collection method not reported
SDRF16-Sn-5	USA	South Dakota	Unknown	winter wheat	2016	TRUE	Illumina reads (Richards et al. 2019)	Richards et al. 2019	Shaukat Ali	Collection method not reported
SDRF16-Sn-6	USA	South Dakota	Unknown	winter wheat	2016	TRUE	Illumina reads (Richards et al. 2019)	Richards et al. 2019	Shaukat Ali	Collection method not reported
SDRF16-Sn-7	USA	South Dakota	Unknown	winter wheat	2016	TRUE	Illumina reads (Richards et al. 2019)	Richards et al. 2019	Shaukat Ali	Collection method not reported
SDRF16-Sn-8	USA	South Dakota	Unknown	winter wheat	2016	TRUE	Illumina reads (Richards et al. 2019)	Richards et al. 2019	Shaukat Ali	Collection method not reported
SDRF16-Sn-9	USA	South Dakota	Unknown	winter wheat	2016	TRUE	Illumina reads (Richards et al. 2019)	Richards et al. 2019	Shaukat Ali	Collection method not reported
TN5-2	USA	Tennessee	Unknown	winter wheat	2008	TRUE	Illumina reads (Richards et al. 2019)	Richards et al. 2019	Christina Cowger	Collection method not reported
TN5-3	USA	Tennessee	Unknown	winter wheat	2008	TRUE	Illumina reads (Richards et al. 2019)	Richards et al. 2019	Christina Cowger	Collection method not reported
TN5-4	USA	Tennessee	Unknown	winter wheat	2008	TRUE	Illumina reads (Richards et al. 2019)	Richards et al. 2019	Christina Cowger	Collection method not reported
TN5-5	USA	Tennessee	Unknown	winter wheat	2008	TRUE	Illumina reads (Richards et al. 2019)	Richards et al. 2019	Christina Cowger	Collection method not reported
SNOV92XD4	USA	Texas	Overton	wheat	1992	No coverage	Illumina reads (Richards et al. 2019)	Stuckenbrock et al. 2006	Bruce McDonald	Collections were made from 8 different breeder's plots
SNOV92XF1	USA	Texas	Overton	wheat	1992	TRUE	Illumina reads (Richards et al. 2019)	Stuckenbrock et al. 2006	Bruce McDonald	Collections were made from 8 different breeder's plots
SNOV92XF2	USA	Texas	Overton	wheat	1992	TRUE	Illumina reads (Richards et al. 2019)	Stuckenbrock et al. 2006	Bruce McDonald	Collections were made from 8 different breeder's plots
SNOV92XH1	USA	Texas	Overton	wheat	1992	TRUE	Illumina reads (Richards et al. 2019)	Stuckenbrock et al. 2006	Bruce McDonald	Collections were made from 8 different breeder's plots
VA5-2	USA	Virginia	Unknown	winter wheat	2008	No coverage	Illumina reads (Richards et al. 2019)	Richards et al. 2019	Christina Cowger	Collection method not reported
VA5-3	USA	Virginia	Unknown	winter wheat	2008	TRUE	Illumina reads (Richards et al. 2019)	Richards et al. 2019	Christina Cowger	Collection method not reported
VA5-4	USA	Virginia	Unknown	winter wheat	2008	No coverage	Illumina reads (Richards et al. 2019)	Richards et al. 2019	Christina Cowger	Collection method not reported
VA5-5	USA	Virginia	Unknown	winter wheat	2008	No coverage	Illumina reads (Richards et al. 2019)	Richards et al. 2019	Christina Cowger	Collection method not reported
Sn15	Australia	Western Australia	Unknown	wheat	2001	FALSE	Reference genome (Syme et al. 2016)	Hane et al. 2007	DPIRD	Historical random collection from the Department of Primary Industries and Regional Development - Western Australia
Aylsham	Canada	Sasketchewan	Aylsham	Unknown	2005	TRUE	Illumina assembly (Syme et al. 2018)	Syme et al. 2018	Unknown	Collection method not reported
BRSn9870	Brazil	Unknown	Unknown	wheat	Unknown	TRUE	Illumina assembly (Syme et al. 2018)	Syme et al. 2018	Flavio Santana	Collection method not reported
Sn Cp2052	Denmark	Unknown	Unknown	wheat	Unknown	TRUE	Illumina assembly (Syme et al. 2018)	Syme et al. 2018	Hans Jorgensen	Collection method not reported
FIN-2	Finland	Unknown	Unknown	winter wheat	Unknown	TRUE	Illumina assembly (Syme et al. 2018)	Syme et al. 2018	Andrea Ficke	Collection method not reported
B2.1b	Iran	Golestan	Ali Abad	wheat	2005	TRUE	Illumina assembly (Syme et al. 2018)	McDonald et al. 2012	R. Sommerhalder	Collection from commercial wheat field using hierarchical transect sampling totalling 42 isolates
C1.2a	Iran	Golestan	Ali Abad	wheat	2005	TRUE	Illumina assembly (Syme et al. 2018)	McDonald et al. 2012	R. Sommerhalder	Collection from commercial wheat field using hierarchical transect sampling totalling 42 isolates
IR10_2.1a	Iran	Golestan	Ali Abad	wheat	2010	TRUE	Illumina assembly (Syme et al. 2018)	McDonald et al. 2012	Mohammad Razavi	Collection from commercial wheat field using hierarchical transect sampling totalling 15 isolates
IR10_9.1a	Iran	Golestan	Ali Abad	wheat	2010	TRUE	Illumina assembly (Syme et al. 2018)	McDonald et al. 2012	Mohammad Razavi	Collection from commercial wheat field using hierarchical transect sampling totalling 15 isolates
NOR-4	Norway	Unknown	Unknown	Unknown	Unknown	TRUE	Illumina assembly (Syme et al. 2018)	Syme et al. 2018	Andrea Ficke	Collection method not reported
LAT-1	Latvia	Unknown	Unknown	Unknown	Unknown	No coverage	Illumina assembly (Syme et al. 2018)	Syme et al. 2018	Andrea Ficke	Collection method not reported
SnSA95.103	South Africa	Western Cape	Gouda	wheat	1995	FALSE	Illumina assembly (Syme et al. 2018)	Stuckenbrock et al. 2006	Pedro Crous	Random collection totalling 76 isolates total from one field over a spatial scale of 10,000 sq. m.
SWE-3	Sweden	Unknown	Unknown	Unknown	Unknown	TRUE	Illumina assembly (Syme et al. 2018)	Syme et al. 2018	Andrea Ficke	Collection method not reported
Sn99CH 1A7a	Switzerland	Zurich	Winterthur	wheat	1999	TRUE	Illumina assembly (Syme et al. 2018)	Stuckenbrock et al. 2006	Bruce McDonald/Vincent Michel	Collection was 8 site hierarchy (A-H) from commercial wheat field (unknown variety), two parallel transects separated by 10 m, four sites along each transect separated by 10 m, 10 leaves per site (1-10), 80 leaves total
SnChi01 40a	Switzerland	Bern	Niederwangen	wheat	1999	TRUE	Illumina assembly (Syme et al. 2018)	Stuckenbrock et al. 2006	Bruce McDonald/Vincent Michel	Collected from commercial wheat field. Zadoks scale 57. Sampled leaves mainly FL-3. Collection was one long transect, leaves collected at ~1 meter intervals along border of field. Unordered leaves. ~50 leaves total
AR1-1	USA	Arkansas	Unknown	winter wheat	1995	No Tox1	Illumina assembly (Syme et al. 2018)	Richards et al. 2019	Christina Cowger	Collection method not reported
GA9-1	USA	Georgia	Unknown	winter wheat	2011	TRUE	Illumina assembly (Syme et al. 2018)	Richards et al. 2019	Christina Cowger	Collection method not reported
MD4-1	USA	Maryland	Unknown	winter wheat	2012	TRUE	Illumina assembly (Syme et al. 2018)	Richards et al. 2019	Christina Cowger	Collection method not reported
NC 7-1	USA	North Carolina	Unknown	winter wheat	2008	TRUE	Illumina assembly (Syme et al. 2018)	Richards et al. 2019	Christina Cowger	Collection method not reported
OH03 Sn-1501	USA	Ohio	Unknown	winter wheat	2003	TRUE	Illumina assembly (Syme et al. 2018)	Richards et al. 2019	Pat Lipps	Collection method not reported
SnOre11-1	USA	Oregon	Corvallis	winter wheat	2011	TRUE	Illumina assembly (Syme et al. 2018)	Stuckenbrock et al. 2006	Tim Friesen	From East farm, total of 6 isolates from 6 lesions on 3 leaves. From Hyslop farm, 6 plots were sampled and collections were made from both heads and leaves. 100 isolates total from 91 lesions on 17 heads and 19 leaves.
SC 3-1	USA	South Carolina	Unknown	winter wheat	2008	TRUE	Illumina assembly (Syme et al. 2018)	Richards et al. 2019	Christina Cowger	Collection method not reported
TN 5-1	USA	Tennessee	Unknown	winter wheat	2008	TRUE	Illumina assembly (Syme et al. 2018)	Richards et al. 2019	Christina Cowger	Collection method not reported
SNOV92XD1.3	USA	Texas	Overton	wheat	1992	No Tox1	Illumina assembly (Syme et al. 2018)	Stuckenbrock et al. 2006	Bruce McDonald	Collections were made from 8 different breeder's plots
VA 5-2	USA	Virginia	Unknown	winter wheat	2012	No Tox1	Illumina assembly (Syme et al. 2018)	Richards et al. 2019	Christina Cowger	Collection method not reported
